# Supplementary material for: New findings of shallow water caprellids (Crustacea, Amphipoda, Caprellidae) from Uruguay with an illustrated key to species
Source: Zookeys. 2026 May 11;1279:241–67. doi: 10.3897/zookeys.1279.175887 (PMC13184632; doi:10.3897/zookeys.1279.175887)
Supplement: XML Treatment for Caprella andreae [file zookeys.1279.175887-treatment1.xml]

<!DOCTYPE tp:taxon-treatment
  PUBLIC "-//TaxonX//DTD Taxonomic Treatment Publishing DTD v0 20100105//EN" "tax-treatment-NSO.dtd">
<tp:taxon-treatment xmlns:tp="http://www.plazi.org/taxpub"><tp:treatment-meta><kwd-group><label>Taxon classification</label><kwd>
                  <named-content content-type="kingdom">Animalia</named-content>
                </kwd><kwd>
                  <named-content content-type="order">Amphipoda</named-content>
                </kwd><kwd>
                  <named-content content-type="family">Caprellidae</named-content>
                </kwd></kwd-group><mixed-citation publication-type="journal"><person-group><name><surname>Ramos</surname><given-names>Taiara</given-names></name><name><surname>Verdi</surname><given-names>Ana</given-names></name><name><surname>Guerra-García</surname><given-names>José M.</given-names></name></person-group><article-title>New findings of shallow water caprellids (<tp:taxon-name><tp:taxon-name-part taxon-name-part-type="subphylum" reg="Crustacea">Crustacea</tp:taxon-name-part></tp:taxon-name>, <tp:taxon-name><tp:taxon-name-part taxon-name-part-type="order" reg="Amphipoda">Amphipoda</tp:taxon-name-part></tp:taxon-name>, <tp:taxon-name><tp:taxon-name-part taxon-name-part-type="family" reg="Caprellidae">Caprellidae</tp:taxon-name-part></tp:taxon-name>) from Uruguay with an illustrated key to species</article-title><source>Zookeys</source><day>11</day><month>05</month><year>2026</year><volume>1279</volume><fpage>241</fpage><lpage>267</lpage><pub-id pub-id-type="doi">10.3897/zookeys.1279.175887</pub-id></mixed-citation></tp:treatment-meta><tp:nomenclature><tp:taxon-name><object-id xmlns:xlink="http://www.w3.org/1999/xlink" content-type="arpha" xlink:type="simple">26D60C19-118E-5526-B804-3B8289DEB9EC</object-id>
                        		<tp:taxon-name-part taxon-name-part-type="genus" reg="Caprella">Caprella</tp:taxon-name-part> <tp:taxon-name-part taxon-name-part-type="species" reg="andreae">andreae</tp:taxon-name-part>
                        	</tp:taxon-name><tp:taxon-authority>Mayer, 1890</tp:taxon-authority><xref ref-type="fig" rid="F2">Fig. 2</xref><tp:nomenclature-citation-list><tp:nomenclature-citation><tp:taxon-name><tp:taxon-name-part taxon-name-part-type="genus" reg="Caprella">Caprella</tp:taxon-name-part> <tp:taxon-name-part taxon-name-part-type="species" reg="acutifrons">acutifrons</tp:taxon-name-part></tp:taxon-name><comment> f. <tp:taxon-name><tp:taxon-name-part taxon-name-part-type="genus" reg="Caprella"/><tp:taxon-name-part taxon-name-part-type="species" reg="acutifrons"/><tp:taxon-name-part taxon-name-part-type="form" reg="andreae">Andreae</tp:taxon-name-part></tp:taxon-name> Mayer, 1890: 51–55, pl. 2, fig. 38; pl. 4, figs 56, 70, 71.—<xref ref-type="bibr" rid="B22">Chevreux and Fage 1925</xref>: 452, fig. 430A.</comment></tp:nomenclature-citation><tp:nomenclature-citation><tp:taxon-name><tp:taxon-name-part taxon-name-part-type="genus" reg="Caprella">Caprella</tp:taxon-name-part> <tp:taxon-name-part taxon-name-part-type="species" reg="andreae">andreae</tp:taxon-name-part></tp:taxon-name><comment> McCain, 1968: 19, figs 8, 9, 55.—<xref ref-type="bibr" rid="B57">Krapp-Schickel 1993</xref>: 777, fig. 530.—<xref ref-type="bibr" rid="B2">Aoki and Kikuchi 1995</xref>: 54–61, figs 1, 2.—<xref ref-type="bibr" rid="B13">Cabezas et al. 2013a</xref>: 483–497, fig. 1.—<xref ref-type="bibr" rid="B100">Sezgin et al. 2009</xref>: 433–437.—<xref ref-type="bibr" rid="B121">Woods et al. 2014</xref>: 97–102, figs 2–4.</comment></tp:nomenclature-citation></tp:nomenclature-citation-list></tp:nomenclature><tp:treatment-sec sec-type="Material examined"><title>Material examined.</title><p>Uruguay • 13 males, 14 females; Punta del Diablo; <named-content xmlns:xlink="http://www.w3.org/1999/xlink" content-type="dwc:verbatimCoordinates" xlink:type="simple">34°02'43.7"S, 53°32'0.8"W</named-content>; buoyant material stranded on the beach; 16 March 2023; Ramos T.; <abbrev xmlns:xlink="http://www.w3.org/1999/xlink" content-type="institution" xlink:title="Entomology Section, Laboratory of the Faculty of Sciences, Montevideo, Uruguay" xlink:type="simple">CCSEFC</abbrev> 342. • 1 male, 1 female; same collection data as for preceding; <named-content xmlns:xlink="http://www.w3.org/1999/xlink" content-type="dwc:institutional_code" xlink:title="Museo Nacional de Ciencias Naturales (CSIC)" xlink:href="https://scientific-collections.gbif.org/institution/b268a90f-cb19-4b9e-8938-c0c8dd2f131c" xlink:type="simple">MNCN</named-content> 20.04/20991.</p><fig id="F2" position="float" orientation="portrait"><object-id xmlns:xlink="http://www.w3.org/1999/xlink" content-type="doi" xlink:type="simple">10.3897/zookeys.1279.175887.figure2</object-id><object-id xmlns:xlink="http://www.w3.org/1999/xlink" content-type="arpha" xlink:type="simple">C22C8AC6-7F70-5FD4-BA40-7B8DDD59E500</object-id><label>Figure 2.</label><caption><p><italic><tp:taxon-name><tp:taxon-name-part taxon-name-part-type="genus" reg="Caprella">Caprella</tp:taxon-name-part> <tp:taxon-name-part taxon-name-part-type="species" reg="andreae">andreae</tp:taxon-name-part></tp:taxon-name></italic> Mayer, 1890. Lateral view of male and female collected on the beach of Punta del Diablo (floating material), 16 March 2023 (<named-content xmlns:xlink="http://www.w3.org/1999/xlink" content-type="dwc:verbatimCoordinates" xlink:type="simple">34°02'43.7"S, 53°32'0.8"W</named-content>), Uruguay (<named-content xmlns:xlink="http://www.w3.org/1999/xlink" content-type="dwc:institutional_code" xlink:title="Museo Nacional de Ciencias Naturales (CSIC)" xlink:href="https://scientific-collections.gbif.org/institution/b268a90f-cb19-4b9e-8938-c0c8dd2f131c" xlink:type="simple">MNCN</named-content> 20.04/20991).</p></caption><graphic xmlns:xlink="http://www.w3.org/1999/xlink" xlink:href="zookeys-1279-241_article-175887__-g002.jpg" id="oo_1635990.jpg" position="float" orientation="portrait" xlink:type="simple"><uri content-type="original_file" xlink:type="simple">https://binary.pensoft.net/fig/1635990</uri></graphic></fig></tp:treatment-sec><tp:treatment-sec sec-type="Remarks"><title>Remarks.</title><p>Male specimens of <italic><tp:taxon-name><tp:taxon-name-part taxon-name-part-type="genus" reg="Caprella">C.</tp:taxon-name-part> <tp:taxon-name-part taxon-name-part-type="species" reg="andreae">andreae</tp:taxon-name-part></tp:taxon-name></italic> from Uruguay agree with original and subsequent descriptions of the species, having antenna 1 with globose peduncular article 2, gills large and rounded and propodus palm of pereopods 5–7 convex (<xref ref-type="bibr" rid="B71">Mayer 1890</xref>; <xref ref-type="bibr" rid="B74">McCain 1968</xref>; <xref ref-type="bibr" rid="B57">Krapp-Schickel 1993</xref>). <italic><tp:taxon-name><tp:taxon-name-part taxon-name-part-type="genus" reg="Caprella">Caprella</tp:taxon-name-part> <tp:taxon-name-part taxon-name-part-type="species" reg="andreae">andreae</tp:taxon-name-part></tp:taxon-name></italic> mainly differs from other related congeneric species in the convexity of the propodus of pereopods 5–7, which is probably an adaptation to cling to floating objects or tiny algae on the turtle carapace (<xref ref-type="bibr" rid="B2">Aoki and Kikuchi 1995</xref>; <xref ref-type="bibr" rid="B13">Cabezas et al. 2013a</xref>). Although more than 25 caprellid species have been found on floating objects and have been reported or inferred as facultative rafters (see <xref ref-type="bibr" rid="B112">Thiel and Gutow 2005</xref>; <xref ref-type="bibr" rid="B3">Ashton 2006</xref>), only <italic><tp:taxon-name><tp:taxon-name-part taxon-name-part-type="genus" reg="Caprella">C.</tp:taxon-name-part> <tp:taxon-name-part taxon-name-part-type="species" reg="andreae">andreae</tp:taxon-name-part></tp:taxon-name></italic> can be considered as an obligate rafter, living exclusively on rafts where it spends its entire cycle (<xref ref-type="bibr" rid="B13">Cabezas et al. 2013a</xref>). This species has been collected from the carapaces of sea turtles, floating objects such as driftwood, pumice, floating seaweeds, buoys, or ropes (<xref ref-type="bibr" rid="B74">McCain 1968</xref>; <xref ref-type="bibr" rid="B13">Cabezas et al. 2013a</xref>; <xref ref-type="bibr" rid="B100">Sezgin et al. 2009</xref>; <xref ref-type="bibr" rid="B121">Woods et al. 2014</xref>; <xref ref-type="bibr" rid="B52">Hoffman 2022</xref>). The known distribution of <italic><tp:taxon-name><tp:taxon-name-part taxon-name-part-type="genus" reg="Caprella">C.</tp:taxon-name-part> <tp:taxon-name-part taxon-name-part-type="species" reg="andreae">andreae</tp:taxon-name-part></tp:taxon-name></italic> includes Northeastern Atlantic, Mediterranean Sea, Hawaii, Sea of Japan, Korean Strait, Atlantic coast of USA, Cuba, and Brazil (<xref ref-type="bibr" rid="B121">Woods et al. 2014</xref>; <xref ref-type="bibr" rid="B69">Mauro and Serejo 2015</xref>). The present study provides the first record of the species from the coasts of Uruguay, representing the southernmost record of the species in the Atlantic. <xref ref-type="bibr" rid="B121">Woods et al. (2014)</xref> also found the species in a mussel farm in New Zealand, where it seems to be successfully established. Considering that there is no information on <italic><tp:taxon-name><tp:taxon-name-part taxon-name-part-type="genus" reg="Caprella">C.</tp:taxon-name-part> <tp:taxon-name-part taxon-name-part-type="species" reg="andreae">andreae</tp:taxon-name-part></tp:taxon-name></italic> populations other than on floating objects or vagile fauna, further research is necessary to compare populations on floating material with populations on fixed structures such as the mussel farm (<xref ref-type="bibr" rid="B121">Woods et al. 2014</xref>). Phylogenetic analyses conducted by <xref ref-type="bibr" rid="B13">Cabezas et al. (2013a)</xref> revealed the potential existence of cryptic species within <italic><tp:taxon-name><tp:taxon-name-part taxon-name-part-type="genus" reg="Caprella">C.</tp:taxon-name-part> <tp:taxon-name-part taxon-name-part-type="species" reg="andreae">andreae</tp:taxon-name-part></tp:taxon-name></italic> populations, so the species requires further taxonomic resolution.</p></tp:treatment-sec><ref-list><ref id="B22"><mixed-citation xmlns:xlink="http://www.w3.org/1999/xlink" xlink:type="simple">Chevreux E, Fage L (1925) Faune de France. Vol. 9 Amphipodes. Office Central de Faunistique, Lechevalier, Paris, 488 pp.</mixed-citation></ref><ref id="B57"><mixed-citation xmlns:xlink="http://www.w3.org/1999/xlink" xlink:type="simple">Krapp-Schickel T (1993) Suborder <tp:taxon-name><tp:taxon-name-part taxon-name-part-type="suborder">Caprellidea</tp:taxon-name-part></tp:taxon-name>. In: Ruffo S (Ed.), The <tp:taxon-name><tp:taxon-name-part taxon-name-part-type="order">Amphipoda</tp:taxon-name-part></tp:taxon-name>. of the Mediterranean. Mémoires de l’Institut Océanographique de Monaco 13: 773–809.</mixed-citation></ref><ref id="B2"><mixed-citation xmlns:xlink="http://www.w3.org/1999/xlink" xlink:type="simple">Aoki M, Kikuchi T (1995) Notes on <italic><tp:taxon-name><tp:taxon-name-part taxon-name-part-type="genus">Caprella</tp:taxon-name-part> <tp:taxon-name-part taxon-name-part-type="species">andreae</tp:taxon-name-part></tp:taxon-name></italic> Mayer, 1890 (<tp:taxon-name><tp:taxon-name-part taxon-name-part-type="subphylum">Crustacea</tp:taxon-name-part></tp:taxon-name>, <tp:taxon-name><tp:taxon-name-part taxon-name-part-type="order">Amphipoda</tp:taxon-name-part></tp:taxon-name>) from the carapace of loggerhead sea turtles in the East China Sea and in Kyushu, Japan. Proceedings of the Japanese Society of Systematic Zoology 53: 54–61.</mixed-citation></ref><ref id="B13"><mixed-citation xmlns:xlink="http://www.w3.org/1999/xlink" xlink:type="simple">Cabezas MP, Navarro-Barranco C, Ros M, Guerra-García JM (2013a) Long-distance dispersal, low connectivity and molecular evidence of a new cryptic species in the obligate rafter <italic><tp:taxon-name><tp:taxon-name-part taxon-name-part-type="genus">Caprella</tp:taxon-name-part> <tp:taxon-name-part taxon-name-part-type="species">andreae</tp:taxon-name-part></tp:taxon-name></italic> Mayer, 1890 (<tp:taxon-name><tp:taxon-name-part taxon-name-part-type="subphylum">Crustacea</tp:taxon-name-part></tp:taxon-name>: <tp:taxon-name><tp:taxon-name-part taxon-name-part-type="order">Amphipoda</tp:taxon-name-part></tp:taxon-name>: <tp:taxon-name><tp:taxon-name-part taxon-name-part-type="family">Caprellidae</tp:taxon-name-part></tp:taxon-name>). Helgoland Marine Research 67: 483–497. <ext-link xlink:href="10.1007/s10152-012-0337-9" ext-link-type="doi" xlink:type="simple">https://doi.org/10.1007/s10152-012-0337-9</ext-link></mixed-citation></ref><ref id="B100"><mixed-citation xmlns:xlink="http://www.w3.org/1999/xlink" xlink:type="simple">Sezgin M, Ateş A, Katağan T, Bakir K, Yalçin Özdilek Ş (2009) Notes on amphipods <italic><tp:taxon-name><tp:taxon-name-part taxon-name-part-type="genus">Caprella</tp:taxon-name-part> <tp:taxon-name-part taxon-name-part-type="species">andreae</tp:taxon-name-part></tp:taxon-name></italic> Mayer, 1890 and <italic><tp:taxon-name><tp:taxon-name-part taxon-name-part-type="genus">Podocerus</tp:taxon-name-part> <tp:taxon-name-part taxon-name-part-type="species">chelonophilus</tp:taxon-name-part></tp:taxon-name></italic> (Chevreux &amp; Guerne, 1888) collected from the loggerhead sea turtle, <italic><tp:taxon-name><tp:taxon-name-part taxon-name-part-type="genus">Caretta</tp:taxon-name-part> <tp:taxon-name-part taxon-name-part-type="species">caretta</tp:taxon-name-part></tp:taxon-name></italic>, off the Mediterranean and the Aegean coasts of Turkey. Turkish Journal of Zoology 33(4): 433–437. <ext-link xlink:href="10.3906/zoo-0807-3" ext-link-type="doi" xlink:type="simple">https://doi.org/10.3906/zoo-0807-3</ext-link></mixed-citation></ref><ref id="B121"><mixed-citation xmlns:xlink="http://www.w3.org/1999/xlink" xlink:type="simple">Woods C, Williams R, Heasman K (2014) First record of the caprellid amphipod <italic><tp:taxon-name><tp:taxon-name-part taxon-name-part-type="genus">Caprella</tp:taxon-name-part> <tp:taxon-name-part taxon-name-part-type="species">andreae</tp:taxon-name-part></tp:taxon-name></italic> Mayer, 1890 (<tp:taxon-name><tp:taxon-name-part taxon-name-part-type="subphylum">Crustacea</tp:taxon-name-part></tp:taxon-name>, <tp:taxon-name><tp:taxon-name-part taxon-name-part-type="order">Amphipoda</tp:taxon-name-part></tp:taxon-name>, <tp:taxon-name><tp:taxon-name-part taxon-name-part-type="family">Caprellidae</tp:taxon-name-part></tp:taxon-name>) from New Zealand. BioInvasions Record 3(2): 97–102. <ext-link xlink:href="10.3391/bir.2014.3.2.07" ext-link-type="doi" xlink:type="simple">https://doi.org/10.3391/bir.2014.3.2.07</ext-link></mixed-citation></ref><ref id="B71"><mixed-citation xmlns:xlink="http://www.w3.org/1999/xlink" xlink:type="simple">Mayer P (1890) Die Caprelliden des Golfes von Neapel und der angrenzenden Meeres-Abschnitte. Nachtrag zur Monographie derselben. Fauna und Flora des Golfes von Neapel 17: 1–157. <ext-link xlink:href="10.5962/bhl.title.53624" ext-link-type="doi" xlink:type="simple">https://doi.org/10.5962/bhl.title.53624</ext-link></mixed-citation></ref><ref id="B74"><mixed-citation xmlns:xlink="http://www.w3.org/1999/xlink" xlink:type="simple">McCain JC (1968) The <tp:taxon-name><tp:taxon-name-part taxon-name-part-type="suborder">Caprellidea</tp:taxon-name-part></tp:taxon-name> (<tp:taxon-name><tp:taxon-name-part taxon-name-part-type="subphylum">Crustacea</tp:taxon-name-part></tp:taxon-name>: <tp:taxon-name><tp:taxon-name-part taxon-name-part-type="order">Amphipoda</tp:taxon-name-part></tp:taxon-name>) of the Western North Atlantic. United States National Museum Bulletin 278: 1–147. <ext-link xlink:href="10.5479/si.03629236.278" ext-link-type="doi" xlink:type="simple">https://doi.org/10.5479/si.03629236.278</ext-link></mixed-citation></ref><ref id="B112"><mixed-citation xmlns:xlink="http://www.w3.org/1999/xlink" xlink:type="simple">Thiel M, Gutow L (2005) The ecology of rafting in the marine environment II. The rafting organisms and community. Annual Reviews in Oceanography and Marine Biology 43: 279–418. <ext-link xlink:href="10.1201/9781420037449.ch7" ext-link-type="doi" xlink:type="simple">https://doi.org/10.1201/9781420037449.ch7</ext-link></mixed-citation></ref><ref id="B3"><mixed-citation xmlns:xlink="http://www.w3.org/1999/xlink" xlink:type="simple">Ashton GV (2006) Distribution and dispersal of the non-native caprellid amphipod, <italic><tp:taxon-name><tp:taxon-name-part taxon-name-part-type="genus">Caprella</tp:taxon-name-part> <tp:taxon-name-part taxon-name-part-type="species">mutica</tp:taxon-name-part></tp:taxon-name></italic> Schurin 1935. University of Aberdeen, PhD Thesis, 180 pp.</mixed-citation></ref><ref id="B52"><mixed-citation xmlns:xlink="http://www.w3.org/1999/xlink" xlink:type="simple">Hoffman R (2022) First record of the marine amphipod <italic><tp:taxon-name><tp:taxon-name-part taxon-name-part-type="genus">Caprella</tp:taxon-name-part> <tp:taxon-name-part taxon-name-part-type="species">andreae</tp:taxon-name-part></tp:taxon-name></italic> Mayer, 1890 (<tp:taxon-name><tp:taxon-name-part taxon-name-part-type="subphylum">Crustacea</tp:taxon-name-part></tp:taxon-name>: <tp:taxon-name><tp:taxon-name-part taxon-name-part-type="family">Caprellidae</tp:taxon-name-part></tp:taxon-name>) in the Levantine Mediterranean shore of Israel. In: Montesanto F, et al. New records of rare species in the Mediterranean Sea (December 2022). Mediterranean Marine Science 23(4): 968–994.</mixed-citation></ref><ref id="B69"><mixed-citation xmlns:xlink="http://www.w3.org/1999/xlink" xlink:type="simple">Mauro FM, Serejo CS (2015) The family <tp:taxon-name><tp:taxon-name-part taxon-name-part-type="family">Caprellidae</tp:taxon-name-part></tp:taxon-name> (<tp:taxon-name><tp:taxon-name-part taxon-name-part-type="order">Amphipoda</tp:taxon-name-part></tp:taxon-name>: <tp:taxon-name><tp:taxon-name-part taxon-name-part-type="superfamily">Caprelloidea</tp:taxon-name-part></tp:taxon-name>: <tp:taxon-name><tp:taxon-name-part taxon-name-part-type="family">Caprellidae</tp:taxon-name-part></tp:taxon-name>) from Campos Basin, Southwestern Atlantic, with a key of species occurring in Brazil. Zootaxa 4006(1): 103–127. Article 103 <ext-link xlink:href="10.11646/zootaxa.4006.1.5" ext-link-type="doi" xlink:type="simple">https://doi.org/10.11646/zootaxa.4006.1.5</ext-link></mixed-citation></ref></ref-list></tp:taxon-treatment>
