# Supplementary material for: New findings of shallow water caprellids (Crustacea, Amphipoda, Caprellidae) from Uruguay with an illustrated key to species
Source: Zookeys. 2026 May 11;1279:241–67. doi: 10.3897/zookeys.1279.175887 (PMC13184632; doi:10.3897/zookeys.1279.175887)
Supplement: XML Treatment for Caprella dilatata [file zookeys.1279.175887-treatment2.xml]

<!DOCTYPE tp:taxon-treatment
  PUBLIC "-//TaxonX//DTD Taxonomic Treatment Publishing DTD v0 20100105//EN" "tax-treatment-NSO.dtd">
<tp:taxon-treatment xmlns:tp="http://www.plazi.org/taxpub"><tp:treatment-meta><kwd-group><label>Taxon classification</label><kwd>
                  <named-content content-type="kingdom">Animalia</named-content>
                </kwd><kwd>
                  <named-content content-type="order">Amphipoda</named-content>
                </kwd><kwd>
                  <named-content content-type="family">Caprellidae</named-content>
                </kwd></kwd-group><mixed-citation publication-type="journal"><person-group><name><surname>Ramos</surname><given-names>Taiara</given-names></name><name><surname>Verdi</surname><given-names>Ana</given-names></name><name><surname>Guerra-García</surname><given-names>José M.</given-names></name></person-group><article-title>New findings of shallow water caprellids (<tp:taxon-name><tp:taxon-name-part taxon-name-part-type="subphylum" reg="Crustacea">Crustacea</tp:taxon-name-part></tp:taxon-name>, <tp:taxon-name><tp:taxon-name-part taxon-name-part-type="order" reg="Amphipoda">Amphipoda</tp:taxon-name-part></tp:taxon-name>, <tp:taxon-name><tp:taxon-name-part taxon-name-part-type="family" reg="Caprellidae">Caprellidae</tp:taxon-name-part></tp:taxon-name>) from Uruguay with an illustrated key to species</article-title><source>Zookeys</source><day>11</day><month>05</month><year>2026</year><volume>1279</volume><fpage>241</fpage><lpage>267</lpage><pub-id pub-id-type="doi">10.3897/zookeys.1279.175887</pub-id></mixed-citation></tp:treatment-meta><tp:nomenclature><tp:taxon-name><object-id xmlns:xlink="http://www.w3.org/1999/xlink" content-type="arpha" xlink:type="simple">75A76FE2-8C65-54EB-A00B-66718EC4B99B</object-id>
                        		<tp:taxon-name-part taxon-name-part-type="genus" reg="Caprella">Caprella</tp:taxon-name-part> <tp:taxon-name-part taxon-name-part-type="species" reg="dilatata">dilatata</tp:taxon-name-part>
                        	</tp:taxon-name><tp:taxon-authority>Krøyer, 1843</tp:taxon-authority><xref ref-type="fig" rid="F3">Fig. 3</xref><tp:nomenclature-citation-list><tp:nomenclature-citation><tp:taxon-name><tp:taxon-name-part taxon-name-part-type="genus" reg="Caprella">Caprella</tp:taxon-name-part> <tp:taxon-name-part taxon-name-part-type="species" reg="dilatata">dilatata</tp:taxon-name-part></tp:taxon-name><comment> Krøyer, 1843, 585–590, pl. 8 figs 1–9.—<xref ref-type="bibr" rid="B74">McCain 1968</xref>: 38.—<xref ref-type="bibr" rid="B57">Krapp-Schickel 1993</xref>: 779, fig. 532.—<xref ref-type="bibr" rid="B44">Guerra-García et al. 2006b</xref>: 100–108, fig. 2E, G.—<xref ref-type="bibr" rid="B68">Masunari and Takeuchi 2006</xref>: 49–60, figs 1–5.—<xref ref-type="bibr" rid="B14">Cabezas et al. 2013b</xref>: 85–99, fig. 5g.</comment></tp:nomenclature-citation><tp:nomenclature-citation><tp:taxon-name><tp:taxon-name-part taxon-name-part-type="genus" reg="Caprella">Caprella</tp:taxon-name-part> <tp:taxon-name-part taxon-name-part-type="species" reg="acutifrons">acutifrons</tp:taxon-name-part></tp:taxon-name><comment> f. <italic><tp:taxon-name><tp:taxon-name-part taxon-name-part-type="genus" reg="Caprella"/><tp:taxon-name-part taxon-name-part-type="species" reg="acutifrons"/><tp:taxon-name-part taxon-name-part-type="form" reg="minor">minor</tp:taxon-name-part></tp:taxon-name></italic> Mayer, 1890: 54, pl. 2, fig. 35; pl. 4, figs 54, 64.</comment></tp:nomenclature-citation><tp:nomenclature-citation><tp:taxon-name><tp:taxon-name-part taxon-name-part-type="genus" reg="Caprella">Caprella</tp:taxon-name-part> <tp:taxon-name-part taxon-name-part-type="species" reg="acutifrons">acutifrons</tp:taxon-name-part></tp:taxon-name><comment> f. <italic><tp:taxon-name><tp:taxon-name-part taxon-name-part-type="genus" reg="Caprella"/><tp:taxon-name-part taxon-name-part-type="species" reg="acutifrons"/><tp:taxon-name-part taxon-name-part-type="form" reg="typica">typica</tp:taxon-name-part></tp:taxon-name></italic> Mayer, 1890: 54, pl. 2, fig. 34; pl. 4, figs 62–63.</comment></tp:nomenclature-citation></tp:nomenclature-citation-list></tp:nomenclature><tp:treatment-sec sec-type="Material examined"><title>Material examined.</title><p>Uruguay • 12 males, 15 females; La Paloma; <named-content xmlns:xlink="http://www.w3.org/1999/xlink" content-type="dwc:verbatimCoordinates" xlink:type="simple">34°39'49.9"S, 54°10'10.7"W</named-content>; intertidal, on red filamentous algae; 1 September 2022; • 12 males, 53 females; Punta del Diablo; <named-content xmlns:xlink="http://www.w3.org/1999/xlink" content-type="dwc:verbatimCoordinates" xlink:type="simple">34°02'43.7"S, 53°32'0.8"W</named-content>; 2–4 m deep, on red filamentous algae; 16 March 2023; • 8 males, 10 females; intertidal, on red filamentous algae; La Pedrera; <named-content xmlns:xlink="http://www.w3.org/1999/xlink" content-type="dwc:verbatimCoordinates" xlink:type="simple">34°35'24.4"S, 54°07'16.3"W</named-content>; 15 March 2023; Ramos T.; <abbrev xmlns:xlink="http://www.w3.org/1999/xlink" content-type="institution" xlink:title="Entomology Section, Laboratory of the Faculty of Sciences, Montevideo, Uruguay" xlink:type="simple">CCSEFC</abbrev> 340. • 1 male, 1 female; Punta del Diablo; <named-content xmlns:xlink="http://www.w3.org/1999/xlink" content-type="dwc:verbatimCoordinates" xlink:type="simple">34°02'43.7"S, 53°32'0.8"W</named-content>; 2–4 m deep, on red filamentous algae; 16 March 2023; Ramos T.; <named-content xmlns:xlink="http://www.w3.org/1999/xlink" content-type="dwc:institutional_code" xlink:title="Museo Nacional de Ciencias Naturales (CSIC)" xlink:href="https://scientific-collections.gbif.org/institution/b268a90f-cb19-4b9e-8938-c0c8dd2f131c" xlink:type="simple">MNCN</named-content> 20.04/20992.</p><fig id="F3" position="float" orientation="portrait"><object-id xmlns:xlink="http://www.w3.org/1999/xlink" content-type="doi" xlink:type="simple">10.3897/zookeys.1279.175887.figure3</object-id><object-id xmlns:xlink="http://www.w3.org/1999/xlink" content-type="arpha" xlink:type="simple">ADE4F293-FCC0-5235-97D7-0F8E740613D6</object-id><label>Figure 3.</label><caption><p><italic><tp:taxon-name><tp:taxon-name-part taxon-name-part-type="genus" reg="Caprella">Caprella</tp:taxon-name-part> <tp:taxon-name-part taxon-name-part-type="species" reg="dilatata">dilatata</tp:taxon-name-part></tp:taxon-name></italic> Kroyer, 1843. Lateral view of male and female collected from red filamentous algae, rocky outcrops (2–4 m deep), 16 March 2023, Punta del Diablo (<named-content xmlns:xlink="http://www.w3.org/1999/xlink" content-type="dwc:verbatimCoordinates" xlink:type="simple">34°02'43.7"S, 53°32'0.8"W</named-content>), Uruguay (<named-content xmlns:xlink="http://www.w3.org/1999/xlink" content-type="dwc:institutional_code" xlink:title="Museo Nacional de Ciencias Naturales (CSIC)" xlink:href="https://scientific-collections.gbif.org/institution/b268a90f-cb19-4b9e-8938-c0c8dd2f131c" xlink:type="simple">MNCN</named-content> 20.04/20992).</p></caption><graphic xmlns:xlink="http://www.w3.org/1999/xlink" xlink:href="zookeys-1279-241_article-175887__-g003.jpg" id="oo_1635991.jpg" position="float" orientation="portrait" xlink:type="simple"><uri content-type="original_file" xlink:type="simple">https://binary.pensoft.net/fig/1635991</uri></graphic></fig></tp:treatment-sec><tp:treatment-sec sec-type="Remarks"><title>Remarks.</title><p><italic><tp:taxon-name><tp:taxon-name-part taxon-name-part-type="genus" reg="Caprella">Caprella</tp:taxon-name-part> <tp:taxon-name-part taxon-name-part-type="species" reg="dilatata">dilatata</tp:taxon-name-part></tp:taxon-name></italic> was originally described by <xref ref-type="bibr" rid="B58">Krøyer (1843)</xref> based on material from Rio de Janeiro, Brazil and it has been recently redescribed in detail by <xref ref-type="bibr" rid="B68">Masunari and Takeuchi (2006)</xref>, based on Brazilian material from Itapocoroi Bay, Santa Catarina state. The present distribution of the species includes the Atlantic Ocean and the Mediterranean Sea (<xref ref-type="bibr" rid="B75">McCain and Steinberg 1970</xref>). <xref ref-type="bibr" rid="B68">Masunari and Takeuchi (2006)</xref> reported the occurrence of <italic><tp:taxon-name><tp:taxon-name-part taxon-name-part-type="genus" reg="Caprella">C.</tp:taxon-name-part> <tp:taxon-name-part taxon-name-part-type="species" reg="dilatata">dilatata</tp:taxon-name-part></tp:taxon-name></italic> in Argentina, and the present study represents the first record of the species for Uruguay, confirming the wide distribution of the species along the Atlantic coast of South America. The material from Uruguay agrees with the descriptions of Mediterranean and Atlantic specimens (see <xref ref-type="bibr" rid="B58">Krøyer 1843</xref>; <xref ref-type="bibr" rid="B57">Krapp-Schickel 1993</xref>; <xref ref-type="bibr" rid="B68">Masunari and Takeuchi 2006</xref>). <italic><tp:taxon-name><tp:taxon-name-part taxon-name-part-type="genus" reg="Caprella">Caprella</tp:taxon-name-part> <tp:taxon-name-part taxon-name-part-type="species" reg="dilatata">dilatata</tp:taxon-name-part></tp:taxon-name></italic> is morphologically very close to <italic><tp:taxon-name><tp:taxon-name-part taxon-name-part-type="genus" reg="Caprella">C.</tp:taxon-name-part> <tp:taxon-name-part taxon-name-part-type="species" reg="andreae">andreae</tp:taxon-name-part></tp:taxon-name></italic> and <italic><tp:taxon-name><tp:taxon-name-part taxon-name-part-type="genus" reg="Caprella">C.</tp:taxon-name-part> <tp:taxon-name-part taxon-name-part-type="species" reg="penantis">penantis</tp:taxon-name-part></tp:taxon-name></italic>, being the three species distributed in Uruguay. The most relevant distinguishing characters are the gills (rounded in <italic><tp:taxon-name><tp:taxon-name-part taxon-name-part-type="genus" reg="Caprella">C.</tp:taxon-name-part> <tp:taxon-name-part taxon-name-part-type="species" reg="andreae">andreae</tp:taxon-name-part></tp:taxon-name></italic> and <italic><tp:taxon-name><tp:taxon-name-part taxon-name-part-type="genus" reg="Caprella">C.</tp:taxon-name-part> <tp:taxon-name-part taxon-name-part-type="species" reg="dilatata">dilatata</tp:taxon-name-part></tp:taxon-name></italic> and elongate in <italic><tp:taxon-name><tp:taxon-name-part taxon-name-part-type="genus" reg="Caprella">C.</tp:taxon-name-part> <tp:taxon-name-part taxon-name-part-type="species" reg="penantis">penantis</tp:taxon-name-part></tp:taxon-name></italic>) and the propodus palm of pereopods 5–7 (convex in <italic><tp:taxon-name><tp:taxon-name-part taxon-name-part-type="genus" reg="Caprella">C.</tp:taxon-name-part> <tp:taxon-name-part taxon-name-part-type="species" reg="andreae">andreae</tp:taxon-name-part></tp:taxon-name></italic> and concave in <italic><tp:taxon-name><tp:taxon-name-part taxon-name-part-type="genus" reg="Caprella">C.</tp:taxon-name-part> <tp:taxon-name-part taxon-name-part-type="species" reg="dilatata">dilatata</tp:taxon-name-part></tp:taxon-name></italic> and <italic><tp:taxon-name><tp:taxon-name-part taxon-name-part-type="genus" reg="Caprella">C.</tp:taxon-name-part> <tp:taxon-name-part taxon-name-part-type="species" reg="penantis">penantis</tp:taxon-name-part></tp:taxon-name></italic>). Furthermore, the morphology of gnathopod 2 also differs among the three species (see Guerra-García et al. 2006: figs 2, 3; <xref ref-type="bibr" rid="B14">Cabezas et al. 2013b</xref>: fig. 5). All the material collected from Uruguay has been found clinging onto red filamentous algae from intertidal and very shallow waters. The species has also been found in moderately exposed hard bottom dominated by brown seaweeds (<xref ref-type="bibr" rid="B55">Jacobucci et al. 2002</xref>). <xref ref-type="bibr" rid="B59">Lacerda and Masunari (2011)</xref> reported the presence of <italic><tp:taxon-name><tp:taxon-name-part taxon-name-part-type="genus" reg="Caprella">C.</tp:taxon-name-part> <tp:taxon-name-part taxon-name-part-type="species" reg="dilatata">dilatata</tp:taxon-name-part></tp:taxon-name></italic> in 11 different substrata along the Brazilian coast, being a dominant species in finely branched and softly surfaced algal substrata, ascidian and bryozoan colonies, and the surfaces of buoys and ropes. Based on substratum selection experiments, these authors pointed out the strong preference of <italic><tp:taxon-name><tp:taxon-name-part taxon-name-part-type="genus" reg="Caprella">C.</tp:taxon-name-part> <tp:taxon-name-part taxon-name-part-type="species" reg="dilatata">dilatata</tp:taxon-name-part></tp:taxon-name></italic> for the original alga-substratum and highlighted the importance of camouflage by keeping similar coloration to the substratum. In Itapocoroi Bay, <italic><tp:taxon-name><tp:taxon-name-part taxon-name-part-type="genus" reg="Caprella">C.</tp:taxon-name-part> <tp:taxon-name-part taxon-name-part-type="species" reg="dilatata">dilatata</tp:taxon-name-part></tp:taxon-name></italic> reaches high densities over the surface of mussel shells, attached to longlines of mussel farming, and in associated bryozoans and sponges or directly on the surface of floats or ropes that hold longlines (<xref ref-type="bibr" rid="B68">Masunari and Takeuchi 2006</xref>). These authors pointed out that they become so numerous in the summer months that they might cause irritations to farmers’ skin. Important populations of <italic><tp:taxon-name><tp:taxon-name-part taxon-name-part-type="genus" reg="Caprella">C.</tp:taxon-name-part> <tp:taxon-name-part taxon-name-part-type="species" reg="dilatata">dilatata</tp:taxon-name-part></tp:taxon-name></italic> have also been found in some recreational marinas of southern Spain, associated to fouling communities (mainly bryozoans and hydroids) on floating pontoons, and feeding mainly on detritus and secondarily on crustaceans, hydroids, microalgae, and dinoflagellates (<xref ref-type="bibr" rid="B49">Guerra-García et al. 2015</xref>). <xref ref-type="bibr" rid="B79">Nuñez-Velazquez et al. (2017)</xref> studied the population dynamics of <italic><tp:taxon-name><tp:taxon-name-part taxon-name-part-type="genus" reg="Caprella">C.</tp:taxon-name-part> <tp:taxon-name-part taxon-name-part-type="species" reg="dilatata">dilatata</tp:taxon-name-part></tp:taxon-name></italic> inhabiting Mar del Plata Harbour, Argentina, and found that the species was present during the whole year, reaching its maximum densities in May, with no correlation between seawater temperature and monthly density. <xref ref-type="bibr" rid="B4">Baeza-Rojano and Guerra-García (2013)</xref> studied the <italic><tp:taxon-name><tp:taxon-name-part taxon-name-part-type="genus" reg="Caprella">C.</tp:taxon-name-part> <tp:taxon-name-part taxon-name-part-type="species" reg="dilatata">dilatata</tp:taxon-name-part></tp:taxon-name></italic> life history under laboratory conditions (20 °C, salinity 35, 12 hours light/12 hours dark) and found that its life span from emergence of juveniles to death was 28–71 days, the generation period was 30.4 days, reaching sexual maturity in 21–32 days and having a fast incubation time from 3–5 days. Molting processes were continuous along the entire life cycle, with a number of 4–11 molts.</p></tp:treatment-sec><ref-list><ref id="B74"><mixed-citation xmlns:xlink="http://www.w3.org/1999/xlink" xlink:type="simple">McCain JC (1968) The <tp:taxon-name><tp:taxon-name-part taxon-name-part-type="suborder">Caprellidea</tp:taxon-name-part></tp:taxon-name> (<tp:taxon-name><tp:taxon-name-part taxon-name-part-type="subphylum">Crustacea</tp:taxon-name-part></tp:taxon-name>: <tp:taxon-name><tp:taxon-name-part taxon-name-part-type="order">Amphipoda</tp:taxon-name-part></tp:taxon-name>) of the Western North Atlantic. United States National Museum Bulletin 278: 1–147. <ext-link xlink:href="10.5479/si.03629236.278" ext-link-type="doi" xlink:type="simple">https://doi.org/10.5479/si.03629236.278</ext-link></mixed-citation></ref><ref id="B57"><mixed-citation xmlns:xlink="http://www.w3.org/1999/xlink" xlink:type="simple">Krapp-Schickel T (1993) Suborder <tp:taxon-name><tp:taxon-name-part taxon-name-part-type="suborder">Caprellidea</tp:taxon-name-part></tp:taxon-name>. In: Ruffo S (Ed.), The <tp:taxon-name><tp:taxon-name-part taxon-name-part-type="order">Amphipoda</tp:taxon-name-part></tp:taxon-name>. of the Mediterranean. Mémoires de l’Institut Océanographique de Monaco 13: 773–809.</mixed-citation></ref><ref id="B44"><mixed-citation xmlns:xlink="http://www.w3.org/1999/xlink" xlink:type="simple">Guerra-García JM, Redondo-Gómez S, Espina ÁG, Castillo JM, Luque T, García-Gómez JC, Figueroa EM (2006b) <italic><tp:taxon-name><tp:taxon-name-part taxon-name-part-type="genus">Caprella</tp:taxon-name-part> <tp:taxon-name-part taxon-name-part-type="species">penantis</tp:taxon-name-part></tp:taxon-name></italic> Leach, 1814 and <italic><tp:taxon-name><tp:taxon-name-part taxon-name-part-type="genus">Caprella</tp:taxon-name-part> <tp:taxon-name-part taxon-name-part-type="species">dilatata</tp:taxon-name-part></tp:taxon-name></italic> Kroyer, 1843 (<tp:taxon-name><tp:taxon-name-part taxon-name-part-type="subphylum">Crustacea</tp:taxon-name-part></tp:taxon-name>: <tp:taxon-name><tp:taxon-name-part taxon-name-part-type="order">Amphipoda</tp:taxon-name-part></tp:taxon-name>) from the Strait of Gibraltar: a molecular approach to explore intra-and interspecific variation. Marine Biology Research 2(2): 100–108.</mixed-citation></ref><ref id="B68"><mixed-citation xmlns:xlink="http://www.w3.org/1999/xlink" xlink:type="simple">Masunari S, Takeuchi I (2006) Redescription of <italic><tp:taxon-name><tp:taxon-name-part taxon-name-part-type="genus">Caprella</tp:taxon-name-part> <tp:taxon-name-part taxon-name-part-type="species">dilatata</tp:taxon-name-part></tp:taxon-name></italic> Krøyer, 1843 (<tp:taxon-name><tp:taxon-name-part taxon-name-part-type="family">Caprellidae</tp:taxon-name-part></tp:taxon-name>: <tp:taxon-name><tp:taxon-name-part taxon-name-part-type="order">Amphipoda</tp:taxon-name-part></tp:taxon-name>: <tp:taxon-name><tp:taxon-name-part taxon-name-part-type="subphylum">Crustacea</tp:taxon-name-part></tp:taxon-name>) from Brazil, with note on its biogeographical distribution in South America. Zootaxa 1298(1): 49–60. <ext-link xlink:href="10.11646/zootaxa.1298.1.5" ext-link-type="doi" xlink:type="simple">https://doi.org/10.11646/zootaxa.1298.1.5</ext-link></mixed-citation></ref><ref id="B14"><mixed-citation xmlns:xlink="http://www.w3.org/1999/xlink" xlink:type="simple">Cabezas MP, Cabezas P, Machordom A, Guerra‐García JM (2013b) Hidden diversity and cryptic speciation refute cosmopolitan distribution in <italic><tp:taxon-name><tp:taxon-name-part taxon-name-part-type="genus">Caprella</tp:taxon-name-part> <tp:taxon-name-part taxon-name-part-type="species">penantis</tp:taxon-name-part></tp:taxon-name></italic> (<tp:taxon-name><tp:taxon-name-part taxon-name-part-type="subphylum">Crustacea</tp:taxon-name-part></tp:taxon-name>: <tp:taxon-name><tp:taxon-name-part taxon-name-part-type="order">Amphipoda</tp:taxon-name-part></tp:taxon-name>: <tp:taxon-name><tp:taxon-name-part taxon-name-part-type="family">Caprellidae</tp:taxon-name-part></tp:taxon-name>). Journal of Zoological Systematics and Evolutionary Research 51(2): 85–99. <ext-link xlink:href="10.1111/jzs.12010" ext-link-type="doi" xlink:type="simple">https://doi.org/10.1111/jzs.12010</ext-link></mixed-citation></ref><ref id="B58"><mixed-citation xmlns:xlink="http://www.w3.org/1999/xlink" xlink:type="simple">Krøyer H (1843) Beskrivelse af nogle arter og slaegter af Caprellina: med indledende bemaerkningerom <tp:taxon-name><tp:taxon-name-part taxon-name-part-type="class">Laemodipoda</tp:taxon-name-part></tp:taxon-name> og deres plads i systemet. Naturhistorisk Tidsskrift 4: 490–518.</mixed-citation></ref><ref id="B75"><mixed-citation xmlns:xlink="http://www.w3.org/1999/xlink" xlink:type="simple">McCain JC, Steinberg JE (1970) Crustaceorum Catalogus Pars 2. <tp:taxon-name><tp:taxon-name-part taxon-name-part-type="order">Amphipoda</tp:taxon-name-part></tp:taxon-name> I. <tp:taxon-name><tp:taxon-name-part taxon-name-part-type="suborder">Caprellidea</tp:taxon-name-part></tp:taxon-name> I: Fam. <tp:taxon-name><tp:taxon-name-part taxon-name-part-type="family">Caprellidae</tp:taxon-name-part></tp:taxon-name>.</mixed-citation></ref><ref id="B55"><mixed-citation xmlns:xlink="http://www.w3.org/1999/xlink" xlink:type="simple">Jacobucci GB, Moretti D, Silva EM, Leite FPP (2002) Caprellid amphipods on <italic><tp:taxon-name><tp:taxon-name-part taxon-name-part-type="genus">Sargassum</tp:taxon-name-part> <tp:taxon-name-part taxon-name-part-type="species">cymosum</tp:taxon-name-part></tp:taxon-name></italic> (<tp:taxon-name><tp:taxon-name-part taxon-name-part-type="phylum">Phaeophyta</tp:taxon-name-part></tp:taxon-name>): depth distribution and population biology. Nauplius 10(1): 27–36.</mixed-citation></ref><ref id="B59"><mixed-citation xmlns:xlink="http://www.w3.org/1999/xlink" xlink:type="simple">Lacerda MB, Masunari S (2011) Substrate selection of the caprellid <italic><tp:taxon-name><tp:taxon-name-part taxon-name-part-type="genus">Caprella</tp:taxon-name-part> <tp:taxon-name-part taxon-name-part-type="species">dilatata</tp:taxon-name-part></tp:taxon-name></italic> (<tp:taxon-name><tp:taxon-name-part taxon-name-part-type="subphylum">Crustacea</tp:taxon-name-part></tp:taxon-name>, <tp:taxon-name><tp:taxon-name-part taxon-name-part-type="order">Amphipoda</tp:taxon-name-part></tp:taxon-name>). Revista de Biología Marina y Oceanografía 46(2): 207–218. <ext-link xlink:href="10.4067/S0718-19572011000200010" ext-link-type="doi" xlink:type="simple">https://doi.org/10.4067/S0718-19572011000200010</ext-link></mixed-citation></ref><ref id="B49"><mixed-citation xmlns:xlink="http://www.w3.org/1999/xlink" xlink:type="simple">Guerra-García JM, Ros M, Baeza-Rojano E (2015) Seasonal fluctuations and dietary analysis of fouling caprellids (<tp:taxon-name><tp:taxon-name-part taxon-name-part-type="subphylum">Crustacea</tp:taxon-name-part></tp:taxon-name>: <tp:taxon-name><tp:taxon-name-part taxon-name-part-type="order">Amphipoda</tp:taxon-name-part></tp:taxon-name>) from marinas of southern Spain. Marine Biology Research 7: 703–715. <ext-link xlink:href="10.1080/17451000.2014.985231" ext-link-type="doi" xlink:type="simple">https://doi.org/10.1080/17451000.2014.985231</ext-link></mixed-citation></ref><ref id="B79"><mixed-citation xmlns:xlink="http://www.w3.org/1999/xlink" xlink:type="simple">Nuñez-Velazquez S, Rumbold CE, Obenat SM (2017) Population dynamics of <italic><tp:taxon-name><tp:taxon-name-part taxon-name-part-type="genus">Caprella</tp:taxon-name-part> <tp:taxon-name-part taxon-name-part-type="species">dilatata</tp:taxon-name-part></tp:taxon-name></italic> and <italic><tp:taxon-name><tp:taxon-name-part taxon-name-part-type="genus">Caprella</tp:taxon-name-part> <tp:taxon-name-part taxon-name-part-type="species">equilibra</tp:taxon-name-part></tp:taxon-name></italic> (<tp:taxon-name><tp:taxon-name-part taxon-name-part-type="superorder">Peracarida</tp:taxon-name-part></tp:taxon-name>: <tp:taxon-name><tp:taxon-name-part taxon-name-part-type="order">Amphipoda</tp:taxon-name-part></tp:taxon-name>) in a Southwestern Atlantic harbour. Marine Biology Research 13(8): 888–898. <ext-link xlink:href="10.1080/17451000.2017.1317101" ext-link-type="doi" xlink:type="simple">https://doi.org/10.1080/17451000.2017.1317101</ext-link></mixed-citation></ref><ref id="B4"><mixed-citation xmlns:xlink="http://www.w3.org/1999/xlink" xlink:type="simple">Baeza-Rojano E, Guerra-García JM (2013) Ciclo de vida bajo condiciones de laboratorio de los caprélidos (<tp:taxon-name><tp:taxon-name-part taxon-name-part-type="subphylum">Crustacea</tp:taxon-name-part></tp:taxon-name>: <tp:taxon-name><tp:taxon-name-part taxon-name-part-type="order">Amphipoda</tp:taxon-name-part></tp:taxon-name>) del sur de la Península Ibérica: <italic><tp:taxon-name><tp:taxon-name-part taxon-name-part-type="genus">Caprella</tp:taxon-name-part> <tp:taxon-name-part taxon-name-part-type="species">equilibra</tp:taxon-name-part></tp:taxon-name></italic> y <italic><tp:taxon-name><tp:taxon-name-part taxon-name-part-type="genus">Caprella</tp:taxon-name-part> <tp:taxon-name-part taxon-name-part-type="species">dilatata</tp:taxon-name-part></tp:taxon-name></italic> (<tp:taxon-name><tp:taxon-name-part taxon-name-part-type="family">Caprellidae</tp:taxon-name-part></tp:taxon-name>) y <italic><tp:taxon-name><tp:taxon-name-part taxon-name-part-type="genus">Phtisica</tp:taxon-name-part> <tp:taxon-name-part taxon-name-part-type="species">marina</tp:taxon-name-part></tp:taxon-name></italic> (<tp:taxon-name><tp:taxon-name-part taxon-name-part-type="family">Phtisicidae</tp:taxon-name-part></tp:taxon-name>). Zoologica Baetica 24: 155–186.</mixed-citation></ref></ref-list></tp:taxon-treatment>
