# Supplementary material for: New findings of shallow water caprellids (Crustacea, Amphipoda, Caprellidae) from Uruguay with an illustrated key to species
Source: Zookeys. 2026 May 11;1279:241–67. doi: 10.3897/zookeys.1279.175887 (PMC13184632; doi:10.3897/zookeys.1279.175887)
Supplement: XML Treatment for Caprella equilibra [file zookeys.1279.175887-treatment3.xml]

<!DOCTYPE tp:taxon-treatment
  PUBLIC "-//TaxonX//DTD Taxonomic Treatment Publishing DTD v0 20100105//EN" "tax-treatment-NSO.dtd">
<tp:taxon-treatment xmlns:tp="http://www.plazi.org/taxpub"><tp:treatment-meta><kwd-group><label>Taxon classification</label><kwd>
                  <named-content content-type="kingdom">Animalia</named-content>
                </kwd><kwd>
                  <named-content content-type="order">Amphipoda</named-content>
                </kwd><kwd>
                  <named-content content-type="family">Caprellidae</named-content>
                </kwd></kwd-group><mixed-citation publication-type="journal"><person-group><name><surname>Ramos</surname><given-names>Taiara</given-names></name><name><surname>Verdi</surname><given-names>Ana</given-names></name><name><surname>Guerra-García</surname><given-names>José M.</given-names></name></person-group><article-title>New findings of shallow water caprellids (<tp:taxon-name><tp:taxon-name-part taxon-name-part-type="subphylum" reg="Crustacea">Crustacea</tp:taxon-name-part></tp:taxon-name>, <tp:taxon-name><tp:taxon-name-part taxon-name-part-type="order" reg="Amphipoda">Amphipoda</tp:taxon-name-part></tp:taxon-name>, <tp:taxon-name><tp:taxon-name-part taxon-name-part-type="family" reg="Caprellidae">Caprellidae</tp:taxon-name-part></tp:taxon-name>) from Uruguay with an illustrated key to species</article-title><source>Zookeys</source><day>11</day><month>05</month><year>2026</year><volume>1279</volume><fpage>241</fpage><lpage>267</lpage><pub-id pub-id-type="doi">10.3897/zookeys.1279.175887</pub-id></mixed-citation></tp:treatment-meta><tp:nomenclature><tp:taxon-name><object-id xmlns:xlink="http://www.w3.org/1999/xlink" content-type="arpha" xlink:type="simple">70C4D5A1-1DF3-5EF8-9740-699BD1C9DBCC</object-id>
                        		<tp:taxon-name-part taxon-name-part-type="genus" reg="Caprella">Caprella</tp:taxon-name-part> <tp:taxon-name-part taxon-name-part-type="species" reg="equilibra">equilibra</tp:taxon-name-part>
                        	</tp:taxon-name><tp:taxon-authority>Say, 1818</tp:taxon-authority><xref ref-type="fig" rid="F4">Fig. 4</xref><tp:nomenclature-citation-list><tp:nomenclature-citation><tp:taxon-name><tp:taxon-name-part taxon-name-part-type="genus" reg="Caprella">Caprella</tp:taxon-name-part> <tp:taxon-name-part taxon-name-part-type="species" reg="equilibra">equilibra</tp:taxon-name-part></tp:taxon-name><comment><xref ref-type="bibr" rid="B94">Say 1818</xref>: 391–392.—<xref ref-type="bibr" rid="B74">McCain 1968</xref>: 25, figs 12–13.—<xref ref-type="bibr" rid="B57">Krapp-Schickel 1993</xref>: 782–783, fig. 533.—<xref ref-type="bibr" rid="B40">Guerra-García and Thiel 2001</xref>: 878–879, fig. 6.—<xref ref-type="bibr" rid="B30">Díaz et al. 2005</xref>: 4, fig. 4.</comment></tp:nomenclature-citation><tp:nomenclature-citation><tp:taxon-name><tp:taxon-name-part taxon-name-part-type="genus" reg="Caprella">Caprella</tp:taxon-name-part> <tp:taxon-name-part taxon-name-part-type="species" reg="aequilibra">aequilibra</tp:taxon-name-part></tp:taxon-name><comment><xref ref-type="bibr" rid="B70">Mayer 1882</xref>: 45, pl. 1, fig. 7; pl. 2, fig. 1–11; pl. 4, figs 20–25; pl. 5, figs 16–18.—<xref ref-type="bibr" rid="B22">Chevreux and Fage 1925</xref>: 455, fig. 433.<sup><xref ref-type="fn" rid="en1">1</xref></sup></comment></tp:nomenclature-citation></tp:nomenclature-citation-list></tp:nomenclature><tp:treatment-sec sec-type="Material examined"><title>Material examined.</title><p>Uruguay • 24 males, 37 females; Piriápolis; <named-content xmlns:xlink="http://www.w3.org/1999/xlink" content-type="dwc:verbatimCoordinates" xlink:type="simple">34°53'01.65"S, 55°16'48.6"W</named-content>; intertidal, on green filamentous algae; 20 April 2022; Ramos T.; <abbrev xmlns:xlink="http://www.w3.org/1999/xlink" content-type="institution" xlink:title="Entomology Section, Laboratory of the Faculty of Sciences, Montevideo, Uruguay" xlink:type="simple">CCSEFC</abbrev> 389. • 1 male, 1 female; same collection data as for preceding; <named-content xmlns:xlink="http://www.w3.org/1999/xlink" content-type="dwc:institutional_code" xlink:title="Museo Nacional de Ciencias Naturales (CSIC)" xlink:href="https://scientific-collections.gbif.org/institution/b268a90f-cb19-4b9e-8938-c0c8dd2f131c" xlink:type="simple">MNCN</named-content> 20.04/20993.</p><fig id="F4" position="float" orientation="portrait"><object-id xmlns:xlink="http://www.w3.org/1999/xlink" content-type="doi" xlink:type="simple">10.3897/zookeys.1279.175887.figure4</object-id><object-id xmlns:xlink="http://www.w3.org/1999/xlink" content-type="arpha" xlink:type="simple">5921BF33-BCFF-5955-853C-193A05D89661</object-id><label>Figure 4.</label><caption><p><italic><tp:taxon-name><tp:taxon-name-part taxon-name-part-type="genus" reg="Caprella">Caprella</tp:taxon-name-part> <tp:taxon-name-part taxon-name-part-type="species" reg="equilibra">equilibra</tp:taxon-name-part></tp:taxon-name></italic> Say, 1818. Lateral view of male and female collected from green filamentous alga, rocky intertidal, 20 April 2022, Piriápolis (<named-content xmlns:xlink="http://www.w3.org/1999/xlink" content-type="dwc:verbatimCoordinates" xlink:type="simple">34°53'01.65"S, 55°16'48.6"W</named-content>), Uruguay (<named-content xmlns:xlink="http://www.w3.org/1999/xlink" content-type="dwc:institutional_code" xlink:title="Museo Nacional de Ciencias Naturales (CSIC)" xlink:href="https://scientific-collections.gbif.org/institution/b268a90f-cb19-4b9e-8938-c0c8dd2f131c" xlink:type="simple">MNCN</named-content> 20.04/20993).</p></caption><graphic xmlns:xlink="http://www.w3.org/1999/xlink" xlink:href="zookeys-1279-241_article-175887__-g004.jpg" id="oo_1635992.jpg" position="float" orientation="portrait" xlink:type="simple"><uri content-type="original_file" xlink:type="simple">https://binary.pensoft.net/fig/1635992</uri></graphic></fig></tp:treatment-sec><tp:treatment-sec sec-type="Remarks"><title>Remarks.</title><p><italic><tp:taxon-name><tp:taxon-name-part taxon-name-part-type="genus" reg="Caprella">Caprella</tp:taxon-name-part> <tp:taxon-name-part taxon-name-part-type="species" reg="equilibra">equilibra</tp:taxon-name-part></tp:taxon-name></italic> can be distinguished from other species of <italic><tp:taxon-name><tp:taxon-name-part taxon-name-part-type="genus" reg="Caprella">Caprella</tp:taxon-name-part></tp:taxon-name></italic> from Uruguay by the presence of a ventral projection between the insertions of gnathopod 2. This projection was present in most males and females, but it was lacking in some specimens. <xref ref-type="bibr" rid="B74">McCain (1968)</xref> also reported a variant of <italic><tp:taxon-name><tp:taxon-name-part taxon-name-part-type="genus" reg="Caprella">C.</tp:taxon-name-part> <tp:taxon-name-part taxon-name-part-type="species" reg="equilibra">equilibra</tp:taxon-name-part></tp:taxon-name></italic> occurring along the coast of Virginia, North Carolina, and South Carolina in which the projection was reduced or absent. He pointed out that this reduction could be related to the association with gorgonians. However, in the present study, the specimens without projection were sharing the same habitat (green filamentous algae) as those with the projection. <xref ref-type="bibr" rid="B123">Zeina et al. (2015)</xref> found differences in robustness and size of specimens of <italic><tp:taxon-name><tp:taxon-name-part taxon-name-part-type="genus" reg="Caprella">C.</tp:taxon-name-part> <tp:taxon-name-part taxon-name-part-type="species" reg="equilibra">equilibra</tp:taxon-name-part></tp:taxon-name></italic> from Madeira and Azores, and <xref ref-type="bibr" rid="B49">Guerra-García et al. (2015)</xref> also reported differences in size of specimens belonging to different populations of marinas from Southern Spain. The cosmopolitan distribution of <italic><tp:taxon-name><tp:taxon-name-part taxon-name-part-type="genus" reg="Caprella">C.</tp:taxon-name-part> <tp:taxon-name-part taxon-name-part-type="species" reg="equilibra">equilibra</tp:taxon-name-part></tp:taxon-name></italic> could be explained by its ability to disperse in the water column as part of the plankton community (<xref ref-type="bibr" rid="B106">Takeuchi and Sawamoto 1998</xref>; <xref ref-type="bibr" rid="B32">Fernandez-Gonzalez et al. 2014</xref>; Guerra-García, pers. obs.) and to effectively colonize artificial structures (<xref ref-type="bibr" rid="B90">Ros et al. 2015</xref>; <xref ref-type="bibr" rid="B83">Revanales et al. 2022</xref>). However, considering the morphological variation among populations, a molecular approach would help to clarify its taxonomical status and to explore the existence or not of cryptic speciation (<xref ref-type="bibr" rid="B93">Sánchez-Moyano et al. 2015</xref>; <xref ref-type="bibr" rid="B123">Zeina et al. 2015</xref>). <italic><tp:taxon-name><tp:taxon-name-part taxon-name-part-type="genus" reg="Caprella">Caprella</tp:taxon-name-part> <tp:taxon-name-part taxon-name-part-type="species" reg="equilibra">equilibra</tp:taxon-name-part></tp:taxon-name></italic> has been found on seagrasses, algae, sponges, hydroids, bryozoans, colonial ascidians, alcyonarians, and mussels, from the intertidal to 3000 m depth (<xref ref-type="bibr" rid="B74">McCain 1968</xref>; <xref ref-type="bibr" rid="B57">Krapp-Schickel 1993</xref>; <xref ref-type="bibr" rid="B30">Díaz et al. 2005</xref>). As the species is prone to colonize artificial environments (<xref ref-type="bibr" rid="B91">Ros et al. 2016</xref>), it can be abundant in aquaculture facilities, water duct pipes, power plants, as well as on floating substrata, e.g., buoys and floating algae (<xref ref-type="bibr" rid="B106">Takeuchi and Sawamoto 1998</xref>; <xref ref-type="bibr" rid="B113">Thiel et al. 2003</xref>; <xref ref-type="bibr" rid="B31">Fernandez-Gonzalez and Sanchez-Jerez 2017</xref>). <italic><tp:taxon-name><tp:taxon-name-part taxon-name-part-type="genus" reg="Caprella">Caprella</tp:taxon-name-part> <tp:taxon-name-part taxon-name-part-type="species" reg="equilibra">equilibra</tp:taxon-name-part></tp:taxon-name></italic> feeds principally by filtering, frequently using grooming behavior (<xref ref-type="bibr" rid="B42">Guerra-García et al. 2002</xref>), and its diet mainly consists of detritus, crustaceans (e.g., copepods), hydroids, and dinoflagellates (<xref ref-type="bibr" rid="B41">Guerra-García and Tierno de Figueroa 2009</xref>; <xref ref-type="bibr" rid="B1">Alarcón-Ortega et al. 2012</xref>; <xref ref-type="bibr" rid="B49">Guerra-García et al. 2015</xref>). This species clings to the substratum mainly in the up-right position (<xref ref-type="bibr" rid="B42">Guerra-García et al. 2002</xref>). <italic><tp:taxon-name><tp:taxon-name-part taxon-name-part-type="genus" reg="Caprella">Caprella</tp:taxon-name-part> <tp:taxon-name-part taxon-name-part-type="species" reg="equilibra">equilibra</tp:taxon-name-part></tp:taxon-name></italic> densities are related with seawater temperature (<xref ref-type="bibr" rid="B79">Nuñez-Velazquez et al. 2017</xref>). According to <xref ref-type="bibr" rid="B4">Baeza-Rojano and Guerra-García (2013)</xref> based on experiments conducted in laboratory conditions (20 °C, salinity 35, 12 hours light/12 hours dark) the caprellid life span for this species was 18–65 days, the generation period was 34.3 days, reaching sexual maturity in 23–33 days and having a fast incubation time from 4–6 days, and a number of 4–10 molts. Recently, the species has been considered a promising resource in aquaculture, as novel food with adequate nutritional profile rich in polyunsaturated fatty acids (<xref ref-type="bibr" rid="B6">Baeza-Rojano et al. 2014</xref>) and as an effective biofilter in Integrative Multi-Trophic Aquaculture (IMTA) systems (<xref ref-type="bibr" rid="B50">Guerra-García et al. 2016</xref>).</p></tp:treatment-sec><tp:treatment-sec><!--Section generated to contain objects referenced in tp:taxon-treatment.--><fn-group><fn id="en1"><p>A detailed list of synonyms for this species can be consulted in McCain and Steinberg 1970.</p></fn></fn-group></tp:treatment-sec><ref-list><ref id="B94"><mixed-citation xmlns:xlink="http://www.w3.org/1999/xlink" xlink:type="simple">Say T (1818) An account of the <tp:taxon-name><tp:taxon-name-part taxon-name-part-type="subphylum">Crustacea</tp:taxon-name-part></tp:taxon-name> of the United States (<tp:taxon-name><tp:taxon-name-part taxon-name-part-type="family">Caprellidae</tp:taxon-name-part></tp:taxon-name>). Journal of the Academy of Natural Sciences of Philadelphia 1: 390–392.</mixed-citation></ref><ref id="B74"><mixed-citation xmlns:xlink="http://www.w3.org/1999/xlink" xlink:type="simple">McCain JC (1968) The <tp:taxon-name><tp:taxon-name-part taxon-name-part-type="suborder">Caprellidea</tp:taxon-name-part></tp:taxon-name> (<tp:taxon-name><tp:taxon-name-part taxon-name-part-type="subphylum">Crustacea</tp:taxon-name-part></tp:taxon-name>: <tp:taxon-name><tp:taxon-name-part taxon-name-part-type="order">Amphipoda</tp:taxon-name-part></tp:taxon-name>) of the Western North Atlantic. United States National Museum Bulletin 278: 1–147. <ext-link xlink:href="10.5479/si.03629236.278" ext-link-type="doi" xlink:type="simple">https://doi.org/10.5479/si.03629236.278</ext-link></mixed-citation></ref><ref id="B57"><mixed-citation xmlns:xlink="http://www.w3.org/1999/xlink" xlink:type="simple">Krapp-Schickel T (1993) Suborder <tp:taxon-name><tp:taxon-name-part taxon-name-part-type="suborder">Caprellidea</tp:taxon-name-part></tp:taxon-name>. In: Ruffo S (Ed.), The <tp:taxon-name><tp:taxon-name-part taxon-name-part-type="order">Amphipoda</tp:taxon-name-part></tp:taxon-name>. of the Mediterranean. Mémoires de l’Institut Océanographique de Monaco 13: 773–809.</mixed-citation></ref><ref id="B40"><mixed-citation xmlns:xlink="http://www.w3.org/1999/xlink" xlink:type="simple">Guerra-García JM, Thiel M (2001) The caprellid fauna (<tp:taxon-name><tp:taxon-name-part taxon-name-part-type="subphylum">Crustacea</tp:taxon-name-part></tp:taxon-name>: <tp:taxon-name><tp:taxon-name-part taxon-name-part-type="order">Amphipoda</tp:taxon-name-part></tp:taxon-name>: <tp:taxon-name><tp:taxon-name-part taxon-name-part-type="suborder">Caprellidea</tp:taxon-name-part></tp:taxon-name>) from the coast of Coquimbo, Northern-central Chile, with a taxonomic key for species identification. Revista Chilena de Historia Natural 74(4): 873–883.</mixed-citation></ref><ref id="B30"><mixed-citation xmlns:xlink="http://www.w3.org/1999/xlink" xlink:type="simple">Díaz YJ, Guerra-García JM, Martín A (2005) Caprellids (<tp:taxon-name><tp:taxon-name-part taxon-name-part-type="subphylum">Crustacea</tp:taxon-name-part></tp:taxon-name>: <tp:taxon-name><tp:taxon-name-part taxon-name-part-type="order">Amphipoda</tp:taxon-name-part></tp:taxon-name>: <tp:taxon-name><tp:taxon-name-part taxon-name-part-type="family">Caprellidae</tp:taxon-name-part></tp:taxon-name>) from shallow waters of the Caribbean coast of Venezuela. Organisms Diversity and Evolution 5(3): 249–251. <ext-link xlink:href="10.1016/j.ode.2004.11.010" ext-link-type="doi" xlink:type="simple">https://doi.org/10.1016/j.ode.2004.11.010</ext-link></mixed-citation></ref><ref id="B70"><mixed-citation xmlns:xlink="http://www.w3.org/1999/xlink" xlink:type="simple">Mayer P (1882) Caprelliden. Fauna und Flora des Golfes von Neapel 6: 1–201. <ext-link xlink:href="10.5962/bhl.title.10508" ext-link-type="doi" xlink:type="simple">https://doi.org/10.5962/bhl.title.10508</ext-link></mixed-citation></ref><ref id="B22"><mixed-citation xmlns:xlink="http://www.w3.org/1999/xlink" xlink:type="simple">Chevreux E, Fage L (1925) Faune de France. Vol. 9 Amphipodes. Office Central de Faunistique, Lechevalier, Paris, 488 pp.</mixed-citation></ref><ref id="B123"><mixed-citation xmlns:xlink="http://www.w3.org/1999/xlink" xlink:type="simple">Zeina A, Megina Martínez C, Guerra-García JM (2015) Shallow water caprellids (<tp:taxon-name><tp:taxon-name-part taxon-name-part-type="subphylum">Crustacea</tp:taxon-name-part></tp:taxon-name>: <tp:taxon-name><tp:taxon-name-part taxon-name-part-type="order">Amphipoda</tp:taxon-name-part></tp:taxon-name>) of Azores and Madeira. Zoologica Baetica 26: 69–100.</mixed-citation></ref><ref id="B49"><mixed-citation xmlns:xlink="http://www.w3.org/1999/xlink" xlink:type="simple">Guerra-García JM, Ros M, Baeza-Rojano E (2015) Seasonal fluctuations and dietary analysis of fouling caprellids (<tp:taxon-name><tp:taxon-name-part taxon-name-part-type="subphylum">Crustacea</tp:taxon-name-part></tp:taxon-name>: <tp:taxon-name><tp:taxon-name-part taxon-name-part-type="order">Amphipoda</tp:taxon-name-part></tp:taxon-name>) from marinas of southern Spain. Marine Biology Research 7: 703–715. <ext-link xlink:href="10.1080/17451000.2014.985231" ext-link-type="doi" xlink:type="simple">https://doi.org/10.1080/17451000.2014.985231</ext-link></mixed-citation></ref><ref id="B106"><mixed-citation xmlns:xlink="http://www.w3.org/1999/xlink" xlink:type="simple">Takeuchi I, Sawamoto S (1998) Distribution of caprellid amphipods (crustacea) in the western North Pacific based on the CSK international zooplankton collection. Plankton Biology and Ecology 45: 225–230.</mixed-citation></ref><ref id="B32"><mixed-citation xmlns:xlink="http://www.w3.org/1999/xlink" xlink:type="simple">Fernandez-Gonzalez V, Fernandez-Jover D, Toledo-Guedes K, Valero-Rodriguez JM, Sanchez-Jerez P (2014) Nocturnal planktonic assemblages of amphipods vary due to the presence of coastal aquaculture cages. Marine Environmental Research 101: 22–28. <ext-link xlink:href="10.1016/j.marenvres.2014.08.001" ext-link-type="doi" xlink:type="simple">https://doi.org/10.1016/j.marenvres.2014.08.001</ext-link></mixed-citation></ref><ref id="B90"><mixed-citation xmlns:xlink="http://www.w3.org/1999/xlink" xlink:type="simple">Ros M, Vázquez-Luis M, Guerra-García JM (2015) Environmental factors modulating the extent of impact in coastal invasions: the case of a widespread invasive caprellid (<tp:taxon-name><tp:taxon-name-part taxon-name-part-type="subphylum">Crustacea</tp:taxon-name-part></tp:taxon-name>: <tp:taxon-name><tp:taxon-name-part taxon-name-part-type="order">Amphipoda</tp:taxon-name-part></tp:taxon-name>) in the Iberian Peninsula. Marine Pollution Bulletin 98(1–2): 247–258. <ext-link xlink:href="10.1016/j.marpolbul.2015.06.041" ext-link-type="doi" xlink:type="simple">https://doi.org/10.1016/j.marpolbul.2015.06.041</ext-link></mixed-citation></ref><ref id="B83"><mixed-citation xmlns:xlink="http://www.w3.org/1999/xlink" xlink:type="simple">Revanales T, Guerra-García JM, Ros M (2022) Colonization dynamics of potential stowaways inhabiting marinas: Lessons from caprellid crustaceans. Water 14(17): 26–59. <ext-link xlink:href="10.3390/w14172659" ext-link-type="doi" xlink:type="simple">https://doi.org/10.3390/w14172659</ext-link></mixed-citation></ref><ref id="B93"><mixed-citation xmlns:xlink="http://www.w3.org/1999/xlink" xlink:type="simple">Sánchez-Moyano JE, García-Asencio I, Guerra-García JM (2015) Littoral caprellids (<tp:taxon-name><tp:taxon-name-part taxon-name-part-type="subphylum">Crustacea</tp:taxon-name-part></tp:taxon-name>: <tp:taxon-name><tp:taxon-name-part taxon-name-part-type="order">Amphipoda</tp:taxon-name-part></tp:taxon-name>) from the Mexican Central Pacific coast, with the description of four new species. Journal of Natural History 49(1–2): 77–127. <ext-link xlink:href="10.1080/00222933.2014.937366" ext-link-type="doi" xlink:type="simple">https://doi.org/10.1080/00222933.2014.937366</ext-link></mixed-citation></ref><ref id="B91"><mixed-citation xmlns:xlink="http://www.w3.org/1999/xlink" xlink:type="simple">Ros M, Lacerda MB, Vázquez-Luis M, Masunari S, Guerra-García JM (2016) Studying exotics in their native range: Can introduced fouling amphipods expand beyond artificial habitats?. Biological Invasions 18: 2983–3000. <ext-link xlink:href="10.1007/s10530-016-1191-5" ext-link-type="doi" xlink:type="simple">https://doi.org/10.1007/s10530-016-1191-5</ext-link></mixed-citation></ref><ref id="B113"><mixed-citation xmlns:xlink="http://www.w3.org/1999/xlink" xlink:type="simple">Thiel M, Guerra-García JM, Lancellotii DA, Vásquez N (2003) The distribution of litoral caprellids (<tp:taxon-name><tp:taxon-name-part taxon-name-part-type="subphylum">Crustacea</tp:taxon-name-part></tp:taxon-name>: <tp:taxon-name><tp:taxon-name-part taxon-name-part-type="order">Amphipoda</tp:taxon-name-part></tp:taxon-name>: <tp:taxon-name><tp:taxon-name-part taxon-name-part-type="suborder">Caprellidea</tp:taxon-name-part></tp:taxon-name>) along the Pacific coast of continental Chile. Revista Chilena de Historia Natural 76: 297–312. <ext-link xlink:href="10.4067/S0716-078X2003000200014" ext-link-type="doi" xlink:type="simple">https://doi.org/10.4067/S0716-078X2003000200014</ext-link></mixed-citation></ref><ref id="B31"><mixed-citation xmlns:xlink="http://www.w3.org/1999/xlink" xlink:type="simple">Fernandez-Gonzalez V, Sanchez-Jerez P (2017) Fouling assemblages associated with off-coast aquaculture facilities: an overall assessment of the Mediterranean Sea. Mediterranean Marine Science 18(1): 87–96. <ext-link xlink:href="10.12681/mms.1806" ext-link-type="doi" xlink:type="simple">https://doi.org/10.12681/mms.1806</ext-link></mixed-citation></ref><ref id="B42"><mixed-citation xmlns:xlink="http://www.w3.org/1999/xlink" xlink:type="simple">Guerra-García JM, Corzo J, García-Gómez JC (2002) Clinging behaviour of the <tp:taxon-name><tp:taxon-name-part taxon-name-part-type="suborder">Caprellidea</tp:taxon-name-part></tp:taxon-name> (<tp:taxon-name><tp:taxon-name-part taxon-name-part-type="order">Amphipoda</tp:taxon-name-part></tp:taxon-name>) from the Strait of Gibraltar. Crustaceana 75: 41–50. <ext-link xlink:href="10.1163/156854002317373500" ext-link-type="doi" xlink:type="simple">https://doi.org/10.1163/156854002317373500</ext-link></mixed-citation></ref><ref id="B41"><mixed-citation xmlns:xlink="http://www.w3.org/1999/xlink" xlink:type="simple">Guerra-García JM, Tierno de Figueroa JM (2009) What do caprellids (<tp:taxon-name><tp:taxon-name-part taxon-name-part-type="subphylum">Crustacea</tp:taxon-name-part></tp:taxon-name>: <tp:taxon-name><tp:taxon-name-part taxon-name-part-type="order">Amphipoda</tp:taxon-name-part></tp:taxon-name>) feed on?. Marine Biology 156: 1881–1890. <ext-link xlink:href="10.1007/s00227-009-1220-3" ext-link-type="doi" xlink:type="simple">https://doi.org/10.1007/s00227-009-1220-3</ext-link></mixed-citation></ref><ref id="B1"><mixed-citation xmlns:xlink="http://www.w3.org/1999/xlink" xlink:type="simple">Alarcón-Ortega LC, Guerra-García JM, Sánchez-Moyano JE, Cupul-Magaña FG (2012) Feeding habits of caprellids (<tp:taxon-name><tp:taxon-name-part taxon-name-part-type="subphylum">Crustacea</tp:taxon-name-part></tp:taxon-name>: <tp:taxon-name><tp:taxon-name-part taxon-name-part-type="order">Amphipoda</tp:taxon-name-part></tp:taxon-name>) from the west coast of Mexico. Do they feed on their hosting substrates?. Zoologica Baetica 23: 11–20.</mixed-citation></ref><ref id="B79"><mixed-citation xmlns:xlink="http://www.w3.org/1999/xlink" xlink:type="simple">Nuñez-Velazquez S, Rumbold CE, Obenat SM (2017) Population dynamics of <italic><tp:taxon-name><tp:taxon-name-part taxon-name-part-type="genus">Caprella</tp:taxon-name-part> <tp:taxon-name-part taxon-name-part-type="species">dilatata</tp:taxon-name-part></tp:taxon-name></italic> and <italic><tp:taxon-name><tp:taxon-name-part taxon-name-part-type="genus">Caprella</tp:taxon-name-part> <tp:taxon-name-part taxon-name-part-type="species">equilibra</tp:taxon-name-part></tp:taxon-name></italic> (<tp:taxon-name><tp:taxon-name-part taxon-name-part-type="superorder">Peracarida</tp:taxon-name-part></tp:taxon-name>: <tp:taxon-name><tp:taxon-name-part taxon-name-part-type="order">Amphipoda</tp:taxon-name-part></tp:taxon-name>) in a Southwestern Atlantic harbour. Marine Biology Research 13(8): 888–898. <ext-link xlink:href="10.1080/17451000.2017.1317101" ext-link-type="doi" xlink:type="simple">https://doi.org/10.1080/17451000.2017.1317101</ext-link></mixed-citation></ref><ref id="B4"><mixed-citation xmlns:xlink="http://www.w3.org/1999/xlink" xlink:type="simple">Baeza-Rojano E, Guerra-García JM (2013) Ciclo de vida bajo condiciones de laboratorio de los caprélidos (<tp:taxon-name><tp:taxon-name-part taxon-name-part-type="subphylum">Crustacea</tp:taxon-name-part></tp:taxon-name>: <tp:taxon-name><tp:taxon-name-part taxon-name-part-type="order">Amphipoda</tp:taxon-name-part></tp:taxon-name>) del sur de la Península Ibérica: <italic><tp:taxon-name><tp:taxon-name-part taxon-name-part-type="genus">Caprella</tp:taxon-name-part> <tp:taxon-name-part taxon-name-part-type="species">equilibra</tp:taxon-name-part></tp:taxon-name></italic> y <italic><tp:taxon-name><tp:taxon-name-part taxon-name-part-type="genus">Caprella</tp:taxon-name-part> <tp:taxon-name-part taxon-name-part-type="species">dilatata</tp:taxon-name-part></tp:taxon-name></italic> (<tp:taxon-name><tp:taxon-name-part taxon-name-part-type="family">Caprellidae</tp:taxon-name-part></tp:taxon-name>) y <italic><tp:taxon-name><tp:taxon-name-part taxon-name-part-type="genus">Phtisica</tp:taxon-name-part> <tp:taxon-name-part taxon-name-part-type="species">marina</tp:taxon-name-part></tp:taxon-name></italic> (<tp:taxon-name><tp:taxon-name-part taxon-name-part-type="family">Phtisicidae</tp:taxon-name-part></tp:taxon-name>). Zoologica Baetica 24: 155–186.</mixed-citation></ref><ref id="B6"><mixed-citation xmlns:xlink="http://www.w3.org/1999/xlink" xlink:type="simple">Baeza-Rojano E, Hachero-Cruzado I, Guerra-García JM (2014) Nutritional analysis of freshwater and marine amphipods from the Strait of Gibraltar and potential aquaculture applications. Journal of Sea Research 85: 29–36. <ext-link xlink:href="10.1016/j.seares.2013.09.007" ext-link-type="doi" xlink:type="simple">https://doi.org/10.1016/j.seares.2013.09.007</ext-link></mixed-citation></ref><ref id="B50"><mixed-citation xmlns:xlink="http://www.w3.org/1999/xlink" xlink:type="simple">Guerra-García JM, Hachero-Cruzado I, González-Romero P, Jiménez-Prada P, Cassell C, Ros M (2016) Towards integrated multi-trophic aquaculture: lessons from caprellids (<tp:taxon-name><tp:taxon-name-part taxon-name-part-type="subphylum">Crustacea</tp:taxon-name-part></tp:taxon-name>: <tp:taxon-name><tp:taxon-name-part taxon-name-part-type="order">Amphipoda</tp:taxon-name-part></tp:taxon-name>). PLOS ONE 11(4): e0154776. <ext-link xlink:href="10.1371/journal.pone.0154776" ext-link-type="doi" xlink:type="simple">https://doi.org/10.1371/journal.pone.0154776</ext-link></mixed-citation></ref></ref-list></tp:taxon-treatment>
