# Supplementary material for: New findings of shallow water caprellids (Crustacea, Amphipoda, Caprellidae) from Uruguay with an illustrated key to species
Source: Zookeys. 2026 May 11;1279:241–67. doi: 10.3897/zookeys.1279.175887 (PMC13184632; doi:10.3897/zookeys.1279.175887)
Supplement: XML Treatment for Caprella aff. penantis [file zookeys.1279.175887-treatment4.xml]

<!DOCTYPE tp:taxon-treatment
  PUBLIC "-//TaxonX//DTD Taxonomic Treatment Publishing DTD v0 20100105//EN" "tax-treatment-NSO.dtd">
<tp:taxon-treatment xmlns:tp="http://www.plazi.org/taxpub"><tp:treatment-meta><kwd-group><label>Taxon classification</label><kwd>
                  <named-content content-type="kingdom">Animalia</named-content>
                </kwd><kwd>
                  <named-content content-type="order">Amphipoda</named-content>
                </kwd><kwd>
                  <named-content content-type="family">Caprellidae</named-content>
                </kwd></kwd-group><mixed-citation publication-type="journal"><person-group><name><surname>Ramos</surname><given-names>Taiara</given-names></name><name><surname>Verdi</surname><given-names>Ana</given-names></name><name><surname>Guerra-García</surname><given-names>José M.</given-names></name></person-group><article-title>New findings of shallow water caprellids (<tp:taxon-name><tp:taxon-name-part taxon-name-part-type="subphylum" reg="Crustacea">Crustacea</tp:taxon-name-part></tp:taxon-name>, <tp:taxon-name><tp:taxon-name-part taxon-name-part-type="order" reg="Amphipoda">Amphipoda</tp:taxon-name-part></tp:taxon-name>, <tp:taxon-name><tp:taxon-name-part taxon-name-part-type="family" reg="Caprellidae">Caprellidae</tp:taxon-name-part></tp:taxon-name>) from Uruguay with an illustrated key to species</article-title><source>Zookeys</source><day>11</day><month>05</month><year>2026</year><volume>1279</volume><fpage>241</fpage><lpage>267</lpage><pub-id pub-id-type="doi">10.3897/zookeys.1279.175887</pub-id></mixed-citation></tp:treatment-meta><tp:nomenclature><tp:taxon-name><object-id xmlns:xlink="http://www.w3.org/1999/xlink" content-type="arpha" xlink:type="simple">667CA21F-D6B2-5351-95A9-414B1D95254D</object-id>
                        		<tp:taxon-name-part taxon-name-part-type="genus" reg="Caprella">Caprella</tp:taxon-name-part> <tp:taxon-name-part taxon-name-part-type="uncertainty-rank">aff.</tp:taxon-name-part> <tp:taxon-name-part taxon-name-part-type="species" reg="penantis">penantis</tp:taxon-name-part>
                        	</tp:taxon-name><xref ref-type="fig" rid="F5">Fig. 5</xref></tp:nomenclature><tp:treatment-sec sec-type="Material examined"><title>Material examined.</title><p>Uruguay • 63 females; La Paloma; <named-content xmlns:xlink="http://www.w3.org/1999/xlink" content-type="dwc:verbatimCoordinates" xlink:type="simple">34°39'49.9"S, 54°10'10.7"W</named-content>; 2–4 m deep, on red algae; 15 March 2023. • 1 male, 24 females; La Pedrera; <named-content xmlns:xlink="http://www.w3.org/1999/xlink" content-type="dwc:verbatimCoordinates" xlink:type="simple">34°35'24.4"S, 54°07'16.3"W</named-content>; intertidal, on red algae; 15 March 2023. • 7 males, 51 females; La Paloma; <named-content xmlns:xlink="http://www.w3.org/1999/xlink" content-type="dwc:verbatimCoordinates" xlink:type="simple">34°39'49.9"S, 54°10'10.7"W</named-content>; intertidal, on red algae; 7 June 2022. • 18 males, 64 females; La Barra; <named-content xmlns:xlink="http://www.w3.org/1999/xlink" content-type="dwc:verbatimCoordinates" xlink:type="simple">34°55'05.7"S, 54°51'13.7"W</named-content>; 2–4 m deep, on red algae; 6 December 2023. • 4 males, 4 females; Punta Ballena; <named-content xmlns:xlink="http://www.w3.org/1999/xlink" content-type="dwc:verbatimCoordinates" xlink:type="simple">34°54'35.5"S, 55°02'45.6"W</named-content>; 10 m deep, on red algae and bryozoans; 20 February 2023; Ramos T.; <abbrev xmlns:xlink="http://www.w3.org/1999/xlink" content-type="institution" xlink:title="Entomology Section, Laboratory of the Faculty of Sciences, Montevideo, Uruguay" xlink:type="simple">CCSEFC</abbrev> 388. • 1 male, 1 female; Punta Ballena; <named-content xmlns:xlink="http://www.w3.org/1999/xlink" content-type="dwc:verbatimCoordinates" xlink:type="simple">34°54'35.5"S, 55°02'45.6"W</named-content>; 10 m deep, on red algae and bryozoans; 20 February 2023; Ramos T. <named-content xmlns:xlink="http://www.w3.org/1999/xlink" content-type="dwc:institutional_code" xlink:title="Museo Nacional de Ciencias Naturales (CSIC)" xlink:href="https://scientific-collections.gbif.org/institution/b268a90f-cb19-4b9e-8938-c0c8dd2f131c" xlink:type="simple">MNCN</named-content> 20.04/20994.</p><fig id="F5" position="float" orientation="portrait"><object-id xmlns:xlink="http://www.w3.org/1999/xlink" content-type="doi" xlink:type="simple">10.3897/zookeys.1279.175887.figure5</object-id><object-id xmlns:xlink="http://www.w3.org/1999/xlink" content-type="arpha" xlink:type="simple">100B8FCD-92AC-539E-BF72-0CBACD0C9C39</object-id><label>Figure 5.</label><caption><p><tp:taxon-name><tp:taxon-name-part taxon-name-part-type="genus" reg="Caprella">Caprella</tp:taxon-name-part> <tp:taxon-name-part taxon-name-part-type="uncertainty-rank">aff.</tp:taxon-name-part> <tp:taxon-name-part taxon-name-part-type="species" reg="penantis">penantis</tp:taxon-name-part></tp:taxon-name>. Lateral view of male and female collected from red algae and bryozoans, rocky outcrops (10 m deep), 20 February 2023, Punta Ballena (<named-content xmlns:xlink="http://www.w3.org/1999/xlink" content-type="dwc:verbatimCoordinates" xlink:type="simple">34°54'35.5"S, 55°02'45.6"W</named-content>), Uruguay (<named-content xmlns:xlink="http://www.w3.org/1999/xlink" content-type="dwc:institutional_code" xlink:title="Museo Nacional de Ciencias Naturales (CSIC)" xlink:href="https://scientific-collections.gbif.org/institution/b268a90f-cb19-4b9e-8938-c0c8dd2f131c" xlink:type="simple">MNCN</named-content> 20.04/20994).</p></caption><graphic xmlns:xlink="http://www.w3.org/1999/xlink" xlink:href="zookeys-1279-241_article-175887__-g005.jpg" id="oo_1635993.jpg" position="float" orientation="portrait" xlink:type="simple"><uri content-type="original_file" xlink:type="simple">https://binary.pensoft.net/fig/1635993</uri></graphic></fig></tp:treatment-sec><tp:treatment-sec sec-type="Remarks"><title>Remarks.</title><p><italic><tp:taxon-name><tp:taxon-name-part taxon-name-part-type="genus" reg="Caprella">Caprella</tp:taxon-name-part> <tp:taxon-name-part taxon-name-part-type="species" reg="penantis">penantis</tp:taxon-name-part></tp:taxon-name></italic> was considered one of the most taxonomically challenging caprellids in the world, having been recorded under several forms or subspecies names (<xref ref-type="bibr" rid="B71">Mayer 1890</xref>, <xref ref-type="bibr" rid="B72">1903</xref>). Recently, hidden diversity and cryptic speciation have refuted cosmopolitan distribution in <italic><tp:taxon-name><tp:taxon-name-part taxon-name-part-type="genus" reg="Caprella">C.</tp:taxon-name-part> <tp:taxon-name-part taxon-name-part-type="species" reg="penantis">penantis</tp:taxon-name-part></tp:taxon-name></italic> (<xref ref-type="bibr" rid="B14">Cabezas et al. 2013b</xref>). Consequently, the study of this species must be conducted separately in each region since material traditionally assigned to <italic><tp:taxon-name><tp:taxon-name-part taxon-name-part-type="genus" reg="Caprella">C.</tp:taxon-name-part> <tp:taxon-name-part taxon-name-part-type="species" reg="penantis">penantis</tp:taxon-name-part></tp:taxon-name></italic> sensu lato can belong to undescribed species (e.g., <xref ref-type="bibr" rid="B93">Sánchez-Moyano et al. 2015</xref>). Furthermore, a recent molecular study (<xref ref-type="bibr" rid="B17">Cabezas et al. 2022</xref>) provided evidence that <italic><tp:taxon-name><tp:taxon-name-part taxon-name-part-type="genus" reg="Caprella">C.</tp:taxon-name-part> <tp:taxon-name-part taxon-name-part-type="species" reg="penantis">penantis</tp:taxon-name-part></tp:taxon-name></italic> sensu stricto is probably restricted to UK coasts (type locality), the northern coast of the Iberian Peninsula, and the Azores. Therefore, although some morphological characters of the specimens from Uruguay are in agreement with the material of <italic><tp:taxon-name><tp:taxon-name-part taxon-name-part-type="genus" reg="Caprella">C.</tp:taxon-name-part> <tp:taxon-name-part taxon-name-part-type="species" reg="penantis">penantis</tp:taxon-name-part></tp:taxon-name></italic> sensu stricto, Uruguayan specimens probably belong to a different species. <italic><tp:taxon-name><tp:taxon-name-part taxon-name-part-type="genus" reg="Caprella">Caprella</tp:taxon-name-part> <tp:taxon-name-part taxon-name-part-type="species" reg="penantis">penantis</tp:taxon-name-part></tp:taxon-name></italic> has also been recorded in nearby regions of Brazil and Argentina (<xref ref-type="bibr" rid="B69">Mauro and Serejo 2015</xref>; <xref ref-type="bibr" rid="B63">López Gappa and Sueiro 2007</xref>). Future molecular studies are necessary to review the <italic><tp:taxon-name><tp:taxon-name-part taxon-name-part-type="genus" reg="Caprella">C.</tp:taxon-name-part> <tp:taxon-name-part taxon-name-part-type="species" reg="penantis">penantis</tp:taxon-name-part></tp:taxon-name></italic> complex in the area and explore whether all the populations from the east coast of South America belong to the same species or not, and, consequently, describe them following an integrative approach.</p></tp:treatment-sec><ref-list><ref id="B71"><mixed-citation xmlns:xlink="http://www.w3.org/1999/xlink" xlink:type="simple">Mayer P (1890) Die Caprelliden des Golfes von Neapel und der angrenzenden Meeres-Abschnitte. Nachtrag zur Monographie derselben. Fauna und Flora des Golfes von Neapel 17: 1–157. <ext-link xlink:href="10.5962/bhl.title.53624" ext-link-type="doi" xlink:type="simple">https://doi.org/10.5962/bhl.title.53624</ext-link></mixed-citation></ref><ref id="B72"><mixed-citation xmlns:xlink="http://www.w3.org/1999/xlink" xlink:type="simple">Mayer P (1903) Die <tp:taxon-name><tp:taxon-name-part taxon-name-part-type="family">Caprellidae</tp:taxon-name-part></tp:taxon-name> der Siboga-Expedition. Siboga-Expeditie 34: 1–160. <ext-link xlink:href="10.5962/bhl.title.53742" ext-link-type="doi" xlink:type="simple">https://doi.org/10.5962/bhl.title.53742</ext-link></mixed-citation></ref><ref id="B14"><mixed-citation xmlns:xlink="http://www.w3.org/1999/xlink" xlink:type="simple">Cabezas MP, Cabezas P, Machordom A, Guerra‐García JM (2013b) Hidden diversity and cryptic speciation refute cosmopolitan distribution in <italic><tp:taxon-name><tp:taxon-name-part taxon-name-part-type="genus">Caprella</tp:taxon-name-part> <tp:taxon-name-part taxon-name-part-type="species">penantis</tp:taxon-name-part></tp:taxon-name></italic> (<tp:taxon-name><tp:taxon-name-part taxon-name-part-type="subphylum">Crustacea</tp:taxon-name-part></tp:taxon-name>: <tp:taxon-name><tp:taxon-name-part taxon-name-part-type="order">Amphipoda</tp:taxon-name-part></tp:taxon-name>: <tp:taxon-name><tp:taxon-name-part taxon-name-part-type="family">Caprellidae</tp:taxon-name-part></tp:taxon-name>). Journal of Zoological Systematics and Evolutionary Research 51(2): 85–99. <ext-link xlink:href="10.1111/jzs.12010" ext-link-type="doi" xlink:type="simple">https://doi.org/10.1111/jzs.12010</ext-link></mixed-citation></ref><ref id="B93"><mixed-citation xmlns:xlink="http://www.w3.org/1999/xlink" xlink:type="simple">Sánchez-Moyano JE, García-Asencio I, Guerra-García JM (2015) Littoral caprellids (<tp:taxon-name><tp:taxon-name-part taxon-name-part-type="subphylum">Crustacea</tp:taxon-name-part></tp:taxon-name>: <tp:taxon-name><tp:taxon-name-part taxon-name-part-type="order">Amphipoda</tp:taxon-name-part></tp:taxon-name>) from the Mexican Central Pacific coast, with the description of four new species. Journal of Natural History 49(1–2): 77–127. <ext-link xlink:href="10.1080/00222933.2014.937366" ext-link-type="doi" xlink:type="simple">https://doi.org/10.1080/00222933.2014.937366</ext-link></mixed-citation></ref><ref id="B17"><mixed-citation xmlns:xlink="http://www.w3.org/1999/xlink" xlink:type="simple">Cabezas MP, Guerra-García JM, Santos AM (2022) Disentangling the taxonomic status of <italic><tp:taxon-name><tp:taxon-name-part taxon-name-part-type="genus">Caprella</tp:taxon-name-part> <tp:taxon-name-part taxon-name-part-type="species">penantis</tp:taxon-name-part></tp:taxon-name></italic> sensu stricto (<tp:taxon-name><tp:taxon-name-part taxon-name-part-type="order">Amphipoda</tp:taxon-name-part></tp:taxon-name>: <tp:taxon-name><tp:taxon-name-part taxon-name-part-type="family">Caprellidae</tp:taxon-name-part></tp:taxon-name>) using an integrative approach. Life 12(2): 155. <ext-link xlink:href="10.3390/life12020155" ext-link-type="doi" xlink:type="simple">https://doi.org/10.3390/life12020155</ext-link></mixed-citation></ref><ref id="B69"><mixed-citation xmlns:xlink="http://www.w3.org/1999/xlink" xlink:type="simple">Mauro FM, Serejo CS (2015) The family <tp:taxon-name><tp:taxon-name-part taxon-name-part-type="family">Caprellidae</tp:taxon-name-part></tp:taxon-name> (<tp:taxon-name><tp:taxon-name-part taxon-name-part-type="order">Amphipoda</tp:taxon-name-part></tp:taxon-name>: <tp:taxon-name><tp:taxon-name-part taxon-name-part-type="superfamily">Caprelloidea</tp:taxon-name-part></tp:taxon-name>: <tp:taxon-name><tp:taxon-name-part taxon-name-part-type="family">Caprellidae</tp:taxon-name-part></tp:taxon-name>) from Campos Basin, Southwestern Atlantic, with a key of species occurring in Brazil. Zootaxa 4006(1): 103–127. Article 103 <ext-link xlink:href="10.11646/zootaxa.4006.1.5" ext-link-type="doi" xlink:type="simple">https://doi.org/10.11646/zootaxa.4006.1.5</ext-link></mixed-citation></ref><ref id="B63"><mixed-citation xmlns:xlink="http://www.w3.org/1999/xlink" xlink:type="simple">López Gappa J, Sueiro MC (2007) The subtidal macrobenthic assemblages of Bahía San Sebastián (Tierra del Fuego, Argentina). Polar Biology 30: 679–687. <ext-link xlink:href="10.1007/s00300-006-0225-3" ext-link-type="doi" xlink:type="simple">https://doi.org/10.1007/s00300-006-0225-3</ext-link></mixed-citation></ref></ref-list></tp:taxon-treatment>
