# Supplementary material for: New findings of shallow water caprellids (Crustacea, Amphipoda, Caprellidae) from Uruguay with an illustrated key to species
Source: Zookeys. 2026 May 11;1279:241–67. doi: 10.3897/zookeys.1279.175887 (PMC13184632; doi:10.3897/zookeys.1279.175887)
Supplement: XML Treatment for Caprella scaura [file zookeys.1279.175887-treatment5.xml]

<!DOCTYPE tp:taxon-treatment
  PUBLIC "-//TaxonX//DTD Taxonomic Treatment Publishing DTD v0 20100105//EN" "tax-treatment-NSO.dtd">
<tp:taxon-treatment xmlns:tp="http://www.plazi.org/taxpub"><tp:treatment-meta><kwd-group><label>Taxon classification</label><kwd>
                  <named-content content-type="kingdom">Animalia</named-content>
                </kwd><kwd>
                  <named-content content-type="order">Amphipoda</named-content>
                </kwd><kwd>
                  <named-content content-type="family">Caprellidae</named-content>
                </kwd></kwd-group><mixed-citation publication-type="journal"><person-group><name><surname>Ramos</surname><given-names>Taiara</given-names></name><name><surname>Verdi</surname><given-names>Ana</given-names></name><name><surname>Guerra-García</surname><given-names>José M.</given-names></name></person-group><article-title>New findings of shallow water caprellids (<tp:taxon-name><tp:taxon-name-part taxon-name-part-type="subphylum" reg="Crustacea">Crustacea</tp:taxon-name-part></tp:taxon-name>, <tp:taxon-name><tp:taxon-name-part taxon-name-part-type="order" reg="Amphipoda">Amphipoda</tp:taxon-name-part></tp:taxon-name>, <tp:taxon-name><tp:taxon-name-part taxon-name-part-type="family" reg="Caprellidae">Caprellidae</tp:taxon-name-part></tp:taxon-name>) from Uruguay with an illustrated key to species</article-title><source>Zookeys</source><day>11</day><month>05</month><year>2026</year><volume>1279</volume><fpage>241</fpage><lpage>267</lpage><pub-id pub-id-type="doi">10.3897/zookeys.1279.175887</pub-id></mixed-citation></tp:treatment-meta><tp:nomenclature><tp:taxon-name><object-id xmlns:xlink="http://www.w3.org/1999/xlink" content-type="arpha" xlink:type="simple">EC32C488-C683-5FBD-89E4-30AC1DC0C599</object-id>
                        		<tp:taxon-name-part taxon-name-part-type="genus" reg="Caprella">Caprella</tp:taxon-name-part> <tp:taxon-name-part taxon-name-part-type="species" reg="scaura">scaura</tp:taxon-name-part>
                        	</tp:taxon-name><tp:taxon-authority>Templeton, 1836</tp:taxon-authority><xref ref-type="fig" rid="F6">Fig. 6</xref><tp:nomenclature-citation-list><tp:nomenclature-citation><tp:taxon-name><tp:taxon-name-part taxon-name-part-type="genus" reg="Caprella">Caprella</tp:taxon-name-part> <tp:taxon-name-part taxon-name-part-type="species" reg="scaura">scaura</tp:taxon-name-part></tp:taxon-name><comment><xref ref-type="bibr" rid="B111">Templeton 1836</xref>: 191–192, pl. 20, fig. 6.—<xref ref-type="bibr" rid="B8">Bate 1862</xref>: 355, pl. 56, fig. 4.—<xref ref-type="bibr" rid="B70">Mayer 1882</xref>: 65.—<xref ref-type="bibr" rid="B71">Mayer 1890</xref>: 70–74, pl. 4, figs 40–51, pl. 6, fig. 41, pl. 7, figs 2, 35, 36.—<xref ref-type="bibr" rid="B72">Mayer 1903</xref>: 117–120 pl. 5, figs 13–18, pl. 10, fig. 11.—<xref ref-type="bibr" rid="B74">McCain 1968</xref>: 40–44, figs 17–18.—<xref ref-type="bibr" rid="B37">Guerra-García 2003a</xref>: 4–5, fig. 2.—<xref ref-type="bibr" rid="B56">Krapp et al. 2006</xref>: 1–18, figs 1–12.—<xref ref-type="bibr" rid="B54">Ito et al. 2010</xref>: 183–190.—<xref ref-type="bibr" rid="B48">Guerra-García et al. 2011</xref>: 2617–2622, fig. 1.—<xref ref-type="bibr" rid="B88">Ros et al. 2014a</xref>: 145–155, fig. 3.—<xref ref-type="bibr" rid="B15">Cabezas et al. 2014</xref>: 2221–2245.</comment></tp:nomenclature-citation><tp:nomenclature-citation><tp:taxon-name><tp:taxon-name-part taxon-name-part-type="genus" reg="Caprella">Caprella</tp:taxon-name-part> <tp:taxon-name-part taxon-name-part-type="species" reg="nodosa">nodosa</tp:taxon-name-part></tp:taxon-name><comment> Templeton, 1836: 191–192, pl. 21, fig. 7.</comment></tp:nomenclature-citation><tp:nomenclature-citation><tp:taxon-name><tp:taxon-name-part taxon-name-part-type="genus" reg="Caprella">Caprella</tp:taxon-name-part> <tp:taxon-name-part taxon-name-part-type="species" reg="cornuta">cornuta</tp:taxon-name-part></tp:taxon-name><comment> Dana, 1853: 816–817.</comment></tp:nomenclature-citation><tp:nomenclature-citation><tp:taxon-name><tp:taxon-name-part taxon-name-part-type="genus" reg="Caprella">Caprella</tp:taxon-name-part> <tp:taxon-name-part taxon-name-part-type="species" reg="attenuata">attenuata</tp:taxon-name-part></tp:taxon-name><comment> Dana, 1853: 817–819.<sup><xref ref-type="fn" rid="en2">2</xref></sup></comment></tp:nomenclature-citation></tp:nomenclature-citation-list></tp:nomenclature><tp:treatment-sec sec-type="Material examined"><title>Material examined.</title><p>Uruguay • 1 male, 1 female; Piriápolis; <named-content xmlns:xlink="http://www.w3.org/1999/xlink" content-type="dwc:verbatimCoordinates" xlink:type="simple">34°53'01.65"S, 55°16'48.6"W</named-content>; 2–4 m deep, on red filamentous and red algae; 7 March 2023; Ramos T.; <abbrev xmlns:xlink="http://www.w3.org/1999/xlink" content-type="institution" xlink:title="Entomology Section, Laboratory of the Faculty of Sciences, Montevideo, Uruguay" xlink:type="simple">CCSEFC</abbrev> 341. • 1 male, 1 female; same collection data as for preceding; <named-content xmlns:xlink="http://www.w3.org/1999/xlink" content-type="dwc:institutional_code" xlink:title="Museo Nacional de Ciencias Naturales (CSIC)" xlink:href="https://scientific-collections.gbif.org/institution/b268a90f-cb19-4b9e-8938-c0c8dd2f131c" xlink:type="simple">MNCN</named-content> 20.04/20995.</p><fig id="F6" position="float" orientation="portrait"><object-id xmlns:xlink="http://www.w3.org/1999/xlink" content-type="doi" xlink:type="simple">10.3897/zookeys.1279.175887.figure6</object-id><object-id xmlns:xlink="http://www.w3.org/1999/xlink" content-type="arpha" xlink:type="simple">2CAFC3CF-19E1-52A2-B119-75B33F47534E</object-id><label>Figure 6.</label><caption><p><italic><tp:taxon-name><tp:taxon-name-part taxon-name-part-type="genus" reg="Caprella">Caprella</tp:taxon-name-part> <tp:taxon-name-part taxon-name-part-type="species" reg="scaura">scaura</tp:taxon-name-part></tp:taxon-name></italic> Templeton, 1836. Lateral view of male and female collected from red filamentous and red algae, rocky outcrops (2–4 m deep), 7 March 2023, Piriápolis (<named-content xmlns:xlink="http://www.w3.org/1999/xlink" content-type="dwc:verbatimCoordinates" xlink:type="simple">34°53'01.65"S, 55°16'48.6"W</named-content>), Uruguay (<named-content xmlns:xlink="http://www.w3.org/1999/xlink" content-type="dwc:institutional_code" xlink:title="Museo Nacional de Ciencias Naturales (CSIC)" xlink:href="https://scientific-collections.gbif.org/institution/b268a90f-cb19-4b9e-8938-c0c8dd2f131c" xlink:type="simple">MNCN</named-content> 20.04/20995).</p></caption><graphic xmlns:xlink="http://www.w3.org/1999/xlink" xlink:href="zookeys-1279-241_article-175887__-g006.jpg" id="oo_1635994.jpg" position="float" orientation="portrait" xlink:type="simple"><uri content-type="original_file" xlink:type="simple">https://binary.pensoft.net/fig/1635994</uri></graphic></fig></tp:treatment-sec><tp:treatment-sec sec-type="Remarks"><title>Remarks.</title><p><italic><tp:taxon-name><tp:taxon-name-part taxon-name-part-type="genus" reg="Caprella">Caprella</tp:taxon-name-part> <tp:taxon-name-part taxon-name-part-type="species" reg="scaura">scaura</tp:taxon-name-part></tp:taxon-name></italic> was described from Mauritius (the type locality) by Templeton in 1836. Mayer (<xref ref-type="bibr" rid="B71">1890</xref>, <xref ref-type="bibr" rid="B72">1903</xref>) described six forms of the species: <italic><tp:taxon-name><tp:taxon-name-part taxon-name-part-type="genus" reg="Caprella"/><tp:taxon-name-part taxon-name-part-type="species" reg="typica">typica</tp:taxon-name-part></tp:taxon-name></italic> from Brazil and Australia, <italic><tp:taxon-name><tp:taxon-name-part taxon-name-part-type="genus" reg="Caprella"/><tp:taxon-name-part taxon-name-part-type="species" reg="diceros">diceros</tp:taxon-name-part></tp:taxon-name></italic> from Japan, <tp:taxon-name><tp:taxon-name-part taxon-name-part-type="genus" reg="Caprella"/><tp:taxon-name-part taxon-name-part-type="species">cornuta</tp:taxon-name-part></tp:taxon-name> from Brazil, <italic>californica</italic> from California, <tp:taxon-name><tp:taxon-name-part taxon-name-part-type="genus" reg="Caprella"/><tp:taxon-name-part taxon-name-part-type="species">scauroides</tp:taxon-name-part></tp:taxon-name> from Hong Kong, China, and Japan, and <italic><tp:taxon-name><tp:taxon-name-part taxon-name-part-type="genus" reg="Caprella"/><tp:taxon-name-part taxon-name-part-type="species" reg="spinirostris">spinirostris</tp:taxon-name-part></tp:taxon-name></italic> from Chile. <xref ref-type="bibr" rid="B114">Utinomi (1947)</xref> added a seventh form, <italic><tp:taxon-name><tp:taxon-name-part taxon-name-part-type="genus" reg="Caprella"/><tp:taxon-name-part taxon-name-part-type="species" reg="hamata">hamata</tp:taxon-name-part></tp:taxon-name></italic> from Japan. The nominal species originally described from Mauritius is named <italic><tp:taxon-name><tp:taxon-name-part taxon-name-part-type="genus" reg="Caprella">Caprella</tp:taxon-name-part> <tp:taxon-name-part taxon-name-part-type="species" reg="scaura">scaura</tp:taxon-name-part> <tp:taxon-name-part taxon-name-part-type="subspecies" reg="scaura">scaura</tp:taxon-name-part></tp:taxon-name></italic> (<xref ref-type="bibr" rid="B56">Krapp et al. 2006</xref>) and, according to morphological and molecular approaches (<xref ref-type="bibr" rid="B15">Cabezas et al. 2014</xref>; <xref ref-type="bibr" rid="B88">Ros et al. 2014a</xref>), <italic><tp:taxon-name><tp:taxon-name-part taxon-name-part-type="genus" reg="Caprella">C.</tp:taxon-name-part> <tp:taxon-name-part taxon-name-part-type="species" reg="scaura">scaura</tp:taxon-name-part> <tp:taxon-name-part taxon-name-part-type="subspecies" reg="scaura">scaura</tp:taxon-name-part></tp:taxon-name></italic> and <italic><tp:taxon-name><tp:taxon-name-part taxon-name-part-type="genus" reg="Caprella">C.</tp:taxon-name-part> <tp:taxon-name-part taxon-name-part-type="species" reg="scaura">scaura</tp:taxon-name-part> <tp:taxon-name-part taxon-name-part-type="subspecies" reg="typica">typica</tp:taxon-name-part></tp:taxon-name></italic> are the same species, considered as <italic><tp:taxon-name><tp:taxon-name-part taxon-name-part-type="genus" reg="Caprella">Caprella</tp:taxon-name-part> <tp:taxon-name-part taxon-name-part-type="species" reg="scaura">scaura</tp:taxon-name-part></tp:taxon-name></italic> sensu stricto. <italic><tp:taxon-name><tp:taxon-name-part taxon-name-part-type="genus" reg="Caprella">Caprella</tp:taxon-name-part> <tp:taxon-name-part taxon-name-part-type="species" reg="scaura">scaura</tp:taxon-name-part> <tp:taxon-name-part taxon-name-part-type="subspecies" reg="californica">californica</tp:taxon-name-part></tp:taxon-name></italic> and <italic><tp:taxon-name><tp:taxon-name-part taxon-name-part-type="genus" reg="Caprella">C.</tp:taxon-name-part> <tp:taxon-name-part taxon-name-part-type="species" reg="scaura">scaura</tp:taxon-name-part> <tp:taxon-name-part taxon-name-part-type="subspecies" reg="scauroides">scauroides</tp:taxon-name-part></tp:taxon-name></italic> are now considered to belong to two separate species (<xref ref-type="bibr" rid="B107">Takeuchi and Oyamada 2013</xref>), and <xref ref-type="bibr" rid="B15">Cabezas et al. (2014)</xref> considered the subspecies <italic><tp:taxon-name><tp:taxon-name-part taxon-name-part-type="genus" reg="Caprella">C.</tp:taxon-name-part> <tp:taxon-name-part taxon-name-part-type="species">s.</tp:taxon-name-part> <tp:taxon-name-part taxon-name-part-type="subspecies" reg="spinirostris">spinirostris</tp:taxon-name-part></tp:taxon-name></italic> and <italic><tp:taxon-name><tp:taxon-name-part taxon-name-part-type="genus" reg="Caprella">C.</tp:taxon-name-part> <tp:taxon-name-part taxon-name-part-type="species">s.</tp:taxon-name-part> <tp:taxon-name-part taxon-name-part-type="subspecies" reg="diceros">diceros</tp:taxon-name-part></tp:taxon-name></italic> also as two valid species based on molecular evidence. The specimens from Uruguay totally agree morphologically with <italic><tp:taxon-name><tp:taxon-name-part taxon-name-part-type="genus" reg="Caprella">Caprella</tp:taxon-name-part> <tp:taxon-name-part taxon-name-part-type="species" reg="scaura">scaura</tp:taxon-name-part></tp:taxon-name></italic> sensu stricto, which is the only species within the complex with worldwide distribution due to its invasive character (<xref ref-type="bibr" rid="B88">Ros et al. 2014a</xref>; <xref ref-type="bibr" rid="B67">Martínez-Laiz et al. 2021</xref>). Similarly to Brazil, the species could be considered cryptogenic in Uruguay. In potentially native regions, this species occurs in natural habitats, inhabiting a variety of substrata such as bryozoans, hydroids, seaweeds, seagrasses, and sponges (<xref ref-type="bibr" rid="B62">Lim and Alexander 1986</xref>; <xref ref-type="bibr" rid="B105">Takeuchi and Hino 1997</xref>; <xref ref-type="bibr" rid="B98">Serejo 1998</xref>; <xref ref-type="bibr" rid="B37">Guerra-García 2003a</xref>). In the exotic range, the species is restricted to artificial environments, mainly recreational marinas, where it occurs mainly on bryozoans and hydroids (<xref ref-type="bibr" rid="B86">Ros et al. 2013a</xref>; <xref ref-type="bibr" rid="B51">Guerra-García et al. 2024</xref>). This species clings to the substratum mainly in the up-right position, although males spend higher percentages of time than females in the posture parallel to the substratum (<xref ref-type="bibr" rid="B35">González-Romero et al. 2016</xref>). It is mainly a detritivorous species (<xref ref-type="bibr" rid="B41">Guerra-García and Tierno de Figueroa 2009</xref>), using often grooming behavior (<xref ref-type="bibr" rid="B42">Guerra-García et al. 2002</xref>; <xref ref-type="bibr" rid="B89">Ros et al. 2014b</xref>). Maturation time has been estimated under laboratory conditions to require approximately 25 days (<xref ref-type="bibr" rid="B35">González-Romero et al. 2016</xref>). Abundance patterns, seasonal fluctuations, small scale distribution, and ecophysiology of <italic><tp:taxon-name><tp:taxon-name-part taxon-name-part-type="genus" reg="Caprella">C.</tp:taxon-name-part> <tp:taxon-name-part taxon-name-part-type="species" reg="scaura">scaura</tp:taxon-name-part></tp:taxon-name></italic> have been studied in localities along the Mediterranean and East Atlantic coasts where this species is invasive (<xref ref-type="bibr" rid="B56">Krapp et al. 2006</xref>; <xref ref-type="bibr" rid="B66">Martínez and Adarraga 2008</xref>; <xref ref-type="bibr" rid="B48">Guerra-García et al. 2011</xref>; <xref ref-type="bibr" rid="B76">Minchin et al. 2012</xref>; <xref ref-type="bibr" rid="B81">Prato et al. 2013</xref>; <xref ref-type="bibr" rid="B86">Ros et al. 2013a</xref>, <xref ref-type="bibr" rid="B90">2015</xref>, <xref ref-type="bibr" rid="B92">2021</xref>; <xref ref-type="bibr" rid="B15">Cabezas et al. 2014</xref>; <xref ref-type="bibr" rid="B77">Molina et al. 2017</xref>). The species exhibits aggressive behavior among individuals, especially males in the presence of receptive females, which also may display parental care (<xref ref-type="bibr" rid="B62">Lim and Alexander 1986</xref>; <xref ref-type="bibr" rid="B97">Schultz and Alexander 2001</xref>).</p></tp:treatment-sec><tp:treatment-sec><!--Section generated to contain objects referenced in tp:taxon-treatment.--><fn-group><fn id="en2"><p>A detailed list of synonyms for this species can be consulted in McCain and Steinberg 1970.</p></fn></fn-group></tp:treatment-sec><ref-list><ref id="B111"><mixed-citation xmlns:xlink="http://www.w3.org/1999/xlink" xlink:type="simple">Templeton R (1836) Descriptions of some undescribed exotic <tp:taxon-name><tp:taxon-name-part taxon-name-part-type="subphylum">Crustacea</tp:taxon-name-part></tp:taxon-name>. Transactions of the Entomological Society of London 1: 185–198. <ext-link xlink:href="10.1111/j.1365-2311.1839.tb03207.x" ext-link-type="doi" xlink:type="simple">https://doi.org/10.1111/j.1365-2311.1839.tb03207.x</ext-link></mixed-citation></ref><ref id="B8"><mixed-citation xmlns:xlink="http://www.w3.org/1999/xlink" xlink:type="simple">Bate C (1862) Catalogue of the Specimens of Amphipodous <tp:taxon-name><tp:taxon-name-part taxon-name-part-type="subphylum">Crustacea</tp:taxon-name-part></tp:taxon-name> in the Collection of the British Museum. Taylor and Francis, London, iv + 399 pp., 58 pls.</mixed-citation></ref><ref id="B70"><mixed-citation xmlns:xlink="http://www.w3.org/1999/xlink" xlink:type="simple">Mayer P (1882) Caprelliden. Fauna und Flora des Golfes von Neapel 6: 1–201. <ext-link xlink:href="10.5962/bhl.title.10508" ext-link-type="doi" xlink:type="simple">https://doi.org/10.5962/bhl.title.10508</ext-link></mixed-citation></ref><ref id="B71"><mixed-citation xmlns:xlink="http://www.w3.org/1999/xlink" xlink:type="simple">Mayer P (1890) Die Caprelliden des Golfes von Neapel und der angrenzenden Meeres-Abschnitte. Nachtrag zur Monographie derselben. Fauna und Flora des Golfes von Neapel 17: 1–157. <ext-link xlink:href="10.5962/bhl.title.53624" ext-link-type="doi" xlink:type="simple">https://doi.org/10.5962/bhl.title.53624</ext-link></mixed-citation></ref><ref id="B72"><mixed-citation xmlns:xlink="http://www.w3.org/1999/xlink" xlink:type="simple">Mayer P (1903) Die <tp:taxon-name><tp:taxon-name-part taxon-name-part-type="family">Caprellidae</tp:taxon-name-part></tp:taxon-name> der Siboga-Expedition. Siboga-Expeditie 34: 1–160. <ext-link xlink:href="10.5962/bhl.title.53742" ext-link-type="doi" xlink:type="simple">https://doi.org/10.5962/bhl.title.53742</ext-link></mixed-citation></ref><ref id="B74"><mixed-citation xmlns:xlink="http://www.w3.org/1999/xlink" xlink:type="simple">McCain JC (1968) The <tp:taxon-name><tp:taxon-name-part taxon-name-part-type="suborder">Caprellidea</tp:taxon-name-part></tp:taxon-name> (<tp:taxon-name><tp:taxon-name-part taxon-name-part-type="subphylum">Crustacea</tp:taxon-name-part></tp:taxon-name>: <tp:taxon-name><tp:taxon-name-part taxon-name-part-type="order">Amphipoda</tp:taxon-name-part></tp:taxon-name>) of the Western North Atlantic. United States National Museum Bulletin 278: 1–147. <ext-link xlink:href="10.5479/si.03629236.278" ext-link-type="doi" xlink:type="simple">https://doi.org/10.5479/si.03629236.278</ext-link></mixed-citation></ref><ref id="B37"><mixed-citation xmlns:xlink="http://www.w3.org/1999/xlink" xlink:type="simple">Guerra-García JM (2003a) The <tp:taxon-name><tp:taxon-name-part taxon-name-part-type="suborder">Caprellidea</tp:taxon-name-part></tp:taxon-name> (<tp:taxon-name><tp:taxon-name-part taxon-name-part-type="subphylum">Crustacea</tp:taxon-name-part></tp:taxon-name>: <tp:taxon-name><tp:taxon-name-part taxon-name-part-type="order">Amphipoda</tp:taxon-name-part></tp:taxon-name>) from Mauritius Island, Western Indian Ocean. Zootaxa 232(1): 1–24. <ext-link xlink:href="10.11646/zootaxa.232.1.1" ext-link-type="doi" xlink:type="simple">https://doi.org/10.11646/zootaxa.232.1.1</ext-link></mixed-citation></ref><ref id="B56"><mixed-citation xmlns:xlink="http://www.w3.org/1999/xlink" xlink:type="simple">Krapp T, Lang C, Libertini A, Melzer RR (2006) <italic><tp:taxon-name><tp:taxon-name-part taxon-name-part-type="genus">Caprella</tp:taxon-name-part> <tp:taxon-name-part taxon-name-part-type="species">scaura</tp:taxon-name-part></tp:taxon-name></italic> Templeton, 1836 sensu lato (<tp:taxon-name><tp:taxon-name-part taxon-name-part-type="order">Amphipoda</tp:taxon-name-part></tp:taxon-name>: <tp:taxon-name><tp:taxon-name-part taxon-name-part-type="family">Caprellidae</tp:taxon-name-part></tp:taxon-name>) in the Mediterranean. Organisms, Diversity &amp; Evolution 6(2): 77–81. <ext-link xlink:href="10.1016/j.ode.2005.04.004" ext-link-type="doi" xlink:type="simple">https://doi.org/10.1016/j.ode.2005.04.004</ext-link></mixed-citation></ref><ref id="B54"><mixed-citation xmlns:xlink="http://www.w3.org/1999/xlink" xlink:type="simple">Ito A, Aoki MN, Yokobori SI, Wada H (2010) The complete mitochondrial genome of <italic><tp:taxon-name><tp:taxon-name-part taxon-name-part-type="genus">Caprella</tp:taxon-name-part> <tp:taxon-name-part taxon-name-part-type="species">scaura</tp:taxon-name-part></tp:taxon-name></italic> (<tp:taxon-name><tp:taxon-name-part taxon-name-part-type="subphylum">Crustacea</tp:taxon-name-part></tp:taxon-name>, <tp:taxon-name><tp:taxon-name-part taxon-name-part-type="order">Amphipoda</tp:taxon-name-part></tp:taxon-name>, <tp:taxon-name><tp:taxon-name-part taxon-name-part-type="suborder">Caprellidea</tp:taxon-name-part></tp:taxon-name>), with emphasis on the unique gene order pattern and duplicated control region. Mitochondrial DNA 21(5): 183–190. <ext-link xlink:href="10.3109/19401736.2010.517834" ext-link-type="doi" xlink:type="simple">https://doi.org/10.3109/19401736.2010.517834</ext-link></mixed-citation></ref><ref id="B48"><mixed-citation xmlns:xlink="http://www.w3.org/1999/xlink" xlink:type="simple">Guerra-García JM, Ros M, Dugo-Cota A, Burgos V, Flores-León AM, Baeza-Rojano E, Cabezas MP, Núñez J (2011) Geographical expansion of the invader <italic><tp:taxon-name><tp:taxon-name-part taxon-name-part-type="genus">Caprella</tp:taxon-name-part> <tp:taxon-name-part taxon-name-part-type="species">scaura</tp:taxon-name-part></tp:taxon-name></italic> (<tp:taxon-name><tp:taxon-name-part taxon-name-part-type="subphylum">Crustacea</tp:taxon-name-part></tp:taxon-name>: <tp:taxon-name><tp:taxon-name-part taxon-name-part-type="order">Amphipoda</tp:taxon-name-part></tp:taxon-name>: <tp:taxon-name><tp:taxon-name-part taxon-name-part-type="family">Caprellidae</tp:taxon-name-part></tp:taxon-name>) to the East Atlantic coast. Marine Biology 158(11): 2617–2622. <ext-link xlink:href="10.1007/s00227-011-1754-z" ext-link-type="doi" xlink:type="simple">https://doi.org/10.1007/s00227-011-1754-z</ext-link></mixed-citation></ref><ref id="B88"><mixed-citation xmlns:xlink="http://www.w3.org/1999/xlink" xlink:type="simple">Ros M, Guerra-García JM, Navarro-Barranco C, Cabezas MP, Vázquez-Luis MP (2014a) The spreading of the non-native caprellid (<tp:taxon-name><tp:taxon-name-part taxon-name-part-type="subphylum">Crustacea</tp:taxon-name-part></tp:taxon-name>: <tp:taxon-name><tp:taxon-name-part taxon-name-part-type="order">Amphipoda</tp:taxon-name-part></tp:taxon-name>) <italic><tp:taxon-name><tp:taxon-name-part taxon-name-part-type="genus">Caprella</tp:taxon-name-part> <tp:taxon-name-part taxon-name-part-type="species">scaura</tp:taxon-name-part></tp:taxon-name></italic> Templeton, 1836 into Southern Europe and Northern Africa: a complicated taxonomic history. Mediterranean Marine Science 15: 145–155. <ext-link xlink:href="10.12681/mms.469" ext-link-type="doi" xlink:type="simple">https://doi.org/10.12681/mms.469</ext-link></mixed-citation></ref><ref id="B15"><mixed-citation xmlns:xlink="http://www.w3.org/1999/xlink" xlink:type="simple">Cabezas MP, Xavier R, Branco M, Santos AM, Guerra-García JM (2014) Invasion history of <italic><tp:taxon-name><tp:taxon-name-part taxon-name-part-type="genus">Caprella</tp:taxon-name-part> <tp:taxon-name-part taxon-name-part-type="species">scaura</tp:taxon-name-part></tp:taxon-name></italic> Templeton, 1836 (<tp:taxon-name><tp:taxon-name-part taxon-name-part-type="order">Amphipoda</tp:taxon-name-part></tp:taxon-name>: <tp:taxon-name><tp:taxon-name-part taxon-name-part-type="family">Caprellidae</tp:taxon-name-part></tp:taxon-name>) in the Iberian Peninsula: multiple introductions revealed by mitochondrial sequence data. Biological Invasions 16: 2221–2245. <ext-link xlink:href="10.1007/s10530-014-0660-y" ext-link-type="doi" xlink:type="simple">https://doi.org/10.1007/s10530-014-0660-y</ext-link></mixed-citation></ref><ref id="B114"><mixed-citation xmlns:xlink="http://www.w3.org/1999/xlink" xlink:type="simple">Utinomi H (1947) <tp:taxon-name><tp:taxon-name-part taxon-name-part-type="suborder">Caprellidea</tp:taxon-name-part></tp:taxon-name> of Japan and adjacent waters. Seibutu Supplement 1: 68–82.</mixed-citation></ref><ref id="B107"><mixed-citation xmlns:xlink="http://www.w3.org/1999/xlink" xlink:type="simple">Takeuchi I, Oyamada A (2013) Description of two species of <italic><tp:taxon-name><tp:taxon-name-part taxon-name-part-type="genus">Caprella</tp:taxon-name-part></tp:taxon-name></italic> (<tp:taxon-name><tp:taxon-name-part taxon-name-part-type="subphylum">Crustacea</tp:taxon-name-part></tp:taxon-name>: <tp:taxon-name><tp:taxon-name-part taxon-name-part-type="order">Amphipoda</tp:taxon-name-part></tp:taxon-name>: <tp:taxon-name><tp:taxon-name-part taxon-name-part-type="family">Caprellidae</tp:taxon-name-part></tp:taxon-name>) from the North Pacific; <italic><tp:taxon-name><tp:taxon-name-part taxon-name-part-type="genus">C.</tp:taxon-name-part> <tp:taxon-name-part taxon-name-part-type="species">californic</tp:taxon-name-part></tp:taxon-name></italic>a Stimpson, 1857 and <italic><tp:taxon-name><tp:taxon-name-part taxon-name-part-type="genus">C.</tp:taxon-name-part> <tp:taxon-name-part taxon-name-part-type="species">scauroides</tp:taxon-name-part></tp:taxon-name></italic> Mayer, 1903, with a new appraisal of species ranking for <italic><tp:taxon-name><tp:taxon-name-part taxon-name-part-type="genus">C.</tp:taxon-name-part> <tp:taxon-name-part taxon-name-part-type="species">scauroides</tp:taxon-name-part></tp:taxon-name></italic>. Helgoland Marine Research 67: 371–381. <ext-link xlink:href="10.1007/s10152-012-0329-9" ext-link-type="doi" xlink:type="simple">https://doi.org/10.1007/s10152-012-0329-9</ext-link></mixed-citation></ref><ref id="B67"><mixed-citation xmlns:xlink="http://www.w3.org/1999/xlink" xlink:type="simple">Martínez-Laiz G, Guerra-García JM, Ros M, Fenwick D, Bishop JD, Horton T, Faasse MA, Cabezas MP (2021) Hitchhiking northwards: on the presence of the invasive skeleton shrimp <italic><tp:taxon-name><tp:taxon-name-part taxon-name-part-type="genus">Caprella</tp:taxon-name-part> <tp:taxon-name-part taxon-name-part-type="species">scaura</tp:taxon-name-part></tp:taxon-name></italic> in the UK. Marine Biodiversity 51: 1–8. <ext-link xlink:href="10.1007/s12526-021-01222-8" ext-link-type="doi" xlink:type="simple">https://doi.org/10.1007/s12526-021-01222-8</ext-link></mixed-citation></ref><ref id="B62"><mixed-citation xmlns:xlink="http://www.w3.org/1999/xlink" xlink:type="simple">Lim STA, Alexander CG (1986) Reproductive behaviour of the caprellid amphipod <italic><tp:taxon-name><tp:taxon-name-part taxon-name-part-type="genus">Caprella</tp:taxon-name-part> <tp:taxon-name-part taxon-name-part-type="species">scaura</tp:taxon-name-part> <tp:taxon-name-part taxon-name-part-type="subspecies">typica</tp:taxon-name-part></tp:taxon-name></italic> Mayer, 1890. Marine Behaviour and Physiology 12: 217–230. <ext-link xlink:href="10.1080/10236248609378648" ext-link-type="doi" xlink:type="simple">https://doi.org/10.1080/10236248609378648</ext-link></mixed-citation></ref><ref id="B105"><mixed-citation xmlns:xlink="http://www.w3.org/1999/xlink" xlink:type="simple">Takeuchi I, Hino A (1997) Community structure of caprellid <tp:taxon-name><tp:taxon-name-part taxon-name-part-type="order">Amphipoda</tp:taxon-name-part></tp:taxon-name> (<tp:taxon-name><tp:taxon-name-part taxon-name-part-type="subphylum">Crustacea</tp:taxon-name-part></tp:taxon-name>) on seagrasses in Otsuchi Bay, northeastern Japan, with reference of the association of <italic><tp:taxon-name><tp:taxon-name-part taxon-name-part-type="genus">Caprella</tp:taxon-name-part> <tp:taxon-name-part taxon-name-part-type="species">japonica</tp:taxon-name-part></tp:taxon-name></italic> (Schurin) and <italic><tp:taxon-name><tp:taxon-name-part taxon-name-part-type="genus">Phyllospadix</tp:taxon-name-part> <tp:taxon-name-part taxon-name-part-type="species">iwatensis</tp:taxon-name-part></tp:taxon-name></italic> Makino. Fisheries Science 63: 327–331. <ext-link xlink:href="10.2331/fishsci.63.327" ext-link-type="doi" xlink:type="simple">https://doi.org/10.2331/fishsci.63.327</ext-link></mixed-citation></ref><ref id="B98"><mixed-citation xmlns:xlink="http://www.w3.org/1999/xlink" xlink:type="simple">Serejo CS (1998) Gammaridean and Caprellidean fauna (<tp:taxon-name><tp:taxon-name-part taxon-name-part-type="subphylum">Crustacea</tp:taxon-name-part></tp:taxon-name>) associated with the sponge <italic><tp:taxon-name><tp:taxon-name-part taxon-name-part-type="genus">Dysidea</tp:taxon-name-part> <tp:taxon-name-part taxon-name-part-type="species">fragilis</tp:taxon-name-part></tp:taxon-name></italic> Johnston at Arraial do Cabo, Rio de Janeiro, Brazil. Bulletin of Marine Science 63(2): 363–385.</mixed-citation></ref><ref id="B86"><mixed-citation xmlns:xlink="http://www.w3.org/1999/xlink" xlink:type="simple">Ros M, Guerra-García JM, González-Macías M, Saavedra Á, Lopez-Fe CM (2013a) Influence of fouling communities on the establishment success of alien caprellids (<tp:taxon-name><tp:taxon-name-part taxon-name-part-type="subphylum">Crustacea</tp:taxon-name-part></tp:taxon-name>: <tp:taxon-name><tp:taxon-name-part taxon-name-part-type="order">Amphipoda</tp:taxon-name-part></tp:taxon-name>) in Southern Spain. Marine Biology Research 9(3): 261–273. <ext-link xlink:href="10.1080/17451000.2012.739695" ext-link-type="doi" xlink:type="simple">https://doi.org/10.1080/17451000.2012.739695</ext-link></mixed-citation></ref><ref id="B51"><mixed-citation xmlns:xlink="http://www.w3.org/1999/xlink" xlink:type="simple">Guerra-García JM, Ruiz-Velasco S, Navarro-Barranco C, Moreira J, Angulo G, García-Domínguez R, Amengual J, Saenz-Arias P, López-Fe CM, Martínez-Pita I, García-García FJ, Ros M (2024) Facilitation of macrofaunal assemblages in marinas by the habitat-forming invader <italic><tp:taxon-name><tp:taxon-name-part taxon-name-part-type="genus">Amathia</tp:taxon-name-part> <tp:taxon-name-part taxon-name-part-type="species">verticillata</tp:taxon-name-part></tp:taxon-name></italic> (<tp:taxon-name><tp:taxon-name-part taxon-name-part-type="phylum">Bryozoa</tp:taxon-name-part></tp:taxon-name>: <tp:taxon-name><tp:taxon-name-part taxon-name-part-type="class">Gymnolaemata</tp:taxon-name-part></tp:taxon-name>) across a spatiotemporal scale. Marine Environmental Research 193: 106256. <ext-link xlink:href="10.1016/j.marenvres.2023.106256" ext-link-type="doi" xlink:type="simple">https://doi.org/10.1016/j.marenvres.2023.106256</ext-link></mixed-citation></ref><ref id="B35"><mixed-citation xmlns:xlink="http://www.w3.org/1999/xlink" xlink:type="simple">González-Romero P, Cassell C, Guerra-García JM (2016) Maturation time and clinging behavior of the invasive amphipod <italic><tp:taxon-name><tp:taxon-name-part taxon-name-part-type="genus">Caprella</tp:taxon-name-part> <tp:taxon-name-part taxon-name-part-type="species">scaura</tp:taxon-name-part></tp:taxon-name></italic> Templeton, 1836 under laboratory conditions. Zoologica Baetica 27: 7–23.</mixed-citation></ref><ref id="B41"><mixed-citation xmlns:xlink="http://www.w3.org/1999/xlink" xlink:type="simple">Guerra-García JM, Tierno de Figueroa JM (2009) What do caprellids (<tp:taxon-name><tp:taxon-name-part taxon-name-part-type="subphylum">Crustacea</tp:taxon-name-part></tp:taxon-name>: <tp:taxon-name><tp:taxon-name-part taxon-name-part-type="order">Amphipoda</tp:taxon-name-part></tp:taxon-name>) feed on?. Marine Biology 156: 1881–1890. <ext-link xlink:href="10.1007/s00227-009-1220-3" ext-link-type="doi" xlink:type="simple">https://doi.org/10.1007/s00227-009-1220-3</ext-link></mixed-citation></ref><ref id="B42"><mixed-citation xmlns:xlink="http://www.w3.org/1999/xlink" xlink:type="simple">Guerra-García JM, Corzo J, García-Gómez JC (2002) Clinging behaviour of the <tp:taxon-name><tp:taxon-name-part taxon-name-part-type="suborder">Caprellidea</tp:taxon-name-part></tp:taxon-name> (<tp:taxon-name><tp:taxon-name-part taxon-name-part-type="order">Amphipoda</tp:taxon-name-part></tp:taxon-name>) from the Strait of Gibraltar. Crustaceana 75: 41–50. <ext-link xlink:href="10.1163/156854002317373500" ext-link-type="doi" xlink:type="simple">https://doi.org/10.1163/156854002317373500</ext-link></mixed-citation></ref><ref id="B89"><mixed-citation xmlns:xlink="http://www.w3.org/1999/xlink" xlink:type="simple">Ros M, Tierno de Figueroa JM, Guerra-García JM, Navarro-Barranco C, Lacerda MB, Vázquez-Luis M, Masunari S (2014b) Exploring trophic strategies of exotic caprellids (<tp:taxon-name><tp:taxon-name-part taxon-name-part-type="subphylum">Crustacea</tp:taxon-name-part></tp:taxon-name>: <tp:taxon-name><tp:taxon-name-part taxon-name-part-type="order">Amphipoda</tp:taxon-name-part></tp:taxon-name>): comparison between habitat types and native vs introduced distribution ranges. Estuarine, Coastal and Shelf Science 139: 88–98. <ext-link xlink:href="10.1016/j.ecss.2013.12.033" ext-link-type="doi" xlink:type="simple">https://doi.org/10.1016/j.ecss.2013.12.033</ext-link></mixed-citation></ref><ref id="B66"><mixed-citation xmlns:xlink="http://www.w3.org/1999/xlink" xlink:type="simple">Martínez J, Adarraga I (2008) First record of invasive caprellid <italic><tp:taxon-name><tp:taxon-name-part taxon-name-part-type="genus">Caprella</tp:taxon-name-part> <tp:taxon-name-part taxon-name-part-type="species">scaura</tp:taxon-name-part></tp:taxon-name></italic> Templeton, 1836 sensu lato (<tp:taxon-name><tp:taxon-name-part taxon-name-part-type="subphylum">Crustacea</tp:taxon-name-part></tp:taxon-name>: <tp:taxon-name><tp:taxon-name-part taxon-name-part-type="order">Amphipoda</tp:taxon-name-part></tp:taxon-name>: <tp:taxon-name><tp:taxon-name-part taxon-name-part-type="family">Caprellidae</tp:taxon-name-part></tp:taxon-name>) from the Iberian Peninsula. Aquatic Invasions 3: 165–171. <ext-link xlink:href="10.3391/ai.2008.3.2.6" ext-link-type="doi" xlink:type="simple">https://doi.org/10.3391/ai.2008.3.2.6</ext-link></mixed-citation></ref><ref id="B76"><mixed-citation xmlns:xlink="http://www.w3.org/1999/xlink" xlink:type="simple">Minchin D, Lodola A, Occhipini-Ambrogi A (2012) The occurrence of <italic><tp:taxon-name><tp:taxon-name-part taxon-name-part-type="genus">Caprella</tp:taxon-name-part> <tp:taxon-name-part taxon-name-part-type="species">scaura</tp:taxon-name-part></tp:taxon-name></italic> (<tp:taxon-name><tp:taxon-name-part taxon-name-part-type="order">Amphipoda</tp:taxon-name-part></tp:taxon-name>: <tp:taxon-name><tp:taxon-name-part taxon-name-part-type="family">Caprellidae</tp:taxon-name-part></tp:taxon-name>) in marinas in Lanzarote Island (Canary Archipelago, Macaronesia). Marine Biodiversity Records 5: e113. <ext-link xlink:href="10.1017/S175526721200098X" ext-link-type="doi" xlink:type="simple">https://doi.org/10.1017/S175526721200098X</ext-link></mixed-citation></ref><ref id="B81"><mixed-citation xmlns:xlink="http://www.w3.org/1999/xlink" xlink:type="simple">Prato E, Parlapiano I, Biandolino F (2013) Seasonal fluctuations of some biological traits of the invader <italic><tp:taxon-name><tp:taxon-name-part taxon-name-part-type="genus">Caprella</tp:taxon-name-part> <tp:taxon-name-part taxon-name-part-type="species">scaura</tp:taxon-name-part></tp:taxon-name></italic> (<tp:taxon-name><tp:taxon-name-part taxon-name-part-type="subphylum">Crustacea</tp:taxon-name-part></tp:taxon-name>: <tp:taxon-name><tp:taxon-name-part taxon-name-part-type="order">Amphipoda</tp:taxon-name-part></tp:taxon-name>: <tp:taxon-name><tp:taxon-name-part taxon-name-part-type="family">Caprellidae</tp:taxon-name-part></tp:taxon-name>) in the Mar Piccolo of Taranto (Ionian Sea, southern Italy). Scientia Marina 77(1): 169–178. <ext-link xlink:href="10.3989/scimar.03631.21b" ext-link-type="doi" xlink:type="simple">https://doi.org/10.3989/scimar.03631.21b</ext-link></mixed-citation></ref><ref id="B90"><mixed-citation xmlns:xlink="http://www.w3.org/1999/xlink" xlink:type="simple">Ros M, Vázquez-Luis M, Guerra-García JM (2015) Environmental factors modulating the extent of impact in coastal invasions: the case of a widespread invasive caprellid (<tp:taxon-name><tp:taxon-name-part taxon-name-part-type="subphylum">Crustacea</tp:taxon-name-part></tp:taxon-name>: <tp:taxon-name><tp:taxon-name-part taxon-name-part-type="order">Amphipoda</tp:taxon-name-part></tp:taxon-name>) in the Iberian Peninsula. Marine Pollution Bulletin 98(1–2): 247–258. <ext-link xlink:href="10.1016/j.marpolbul.2015.06.041" ext-link-type="doi" xlink:type="simple">https://doi.org/10.1016/j.marpolbul.2015.06.041</ext-link></mixed-citation></ref><ref id="B92"><mixed-citation xmlns:xlink="http://www.w3.org/1999/xlink" xlink:type="simple">Ros M, Guerra-García JM, Lignot JH, Rivera-Ingraham GA (2021) Environmental stress responses in sympatric congeneric crustaceans: explaining and predicting the context-dependencies of invader impacts. Marine Pollution Bulletin 170: 112621. <ext-link xlink:href="10.1016/j.marpolbul.2021.112621" ext-link-type="doi" xlink:type="simple">https://doi.org/10.1016/j.marpolbul.2021.112621</ext-link></mixed-citation></ref><ref id="B77"><mixed-citation xmlns:xlink="http://www.w3.org/1999/xlink" xlink:type="simple">Molina S, Ros M, Guerra-García JM (2017) Distribution of the invasive caprellid <italic><tp:taxon-name><tp:taxon-name-part taxon-name-part-type="genus">Caprella</tp:taxon-name-part> <tp:taxon-name-part taxon-name-part-type="species">scaura</tp:taxon-name-part></tp:taxon-name></italic> (<tp:taxon-name><tp:taxon-name-part taxon-name-part-type="subphylum">Crustacea</tp:taxon-name-part></tp:taxon-name>: <tp:taxon-name><tp:taxon-name-part taxon-name-part-type="order">Amphipoda</tp:taxon-name-part></tp:taxon-name>) in Cádiz marina, Southern Spain: implications for its dispersal. Thalassas: An International Journal of Marine Sciences 33: 81–86. <ext-link xlink:href="10.1007/s41208-017-0024-3" ext-link-type="doi" xlink:type="simple">https://doi.org/10.1007/s41208-017-0024-3</ext-link></mixed-citation></ref><ref id="B97"><mixed-citation xmlns:xlink="http://www.w3.org/1999/xlink" xlink:type="simple">Schultz MK, Alexander CG (2001) Aggressive behaviour of <italic><tp:taxon-name><tp:taxon-name-part taxon-name-part-type="genus">Caprella</tp:taxon-name-part> <tp:taxon-name-part taxon-name-part-type="species">scaura</tp:taxon-name-part> <tp:taxon-name-part taxon-name-part-type="subspecies">typica</tp:taxon-name-part></tp:taxon-name></italic> Mayer, 1890 (<tp:taxon-name><tp:taxon-name-part taxon-name-part-type="subphylum">Crustacea</tp:taxon-name-part></tp:taxon-name>: <tp:taxon-name><tp:taxon-name-part taxon-name-part-type="order">Amphipoda</tp:taxon-name-part></tp:taxon-name>). Marine and Freshwater Behaviour and Physiology 34: 181–187. <ext-link xlink:href="10.1080/10236240109379071" ext-link-type="doi" xlink:type="simple">https://doi.org/10.1080/10236240109379071</ext-link></mixed-citation></ref></ref-list></tp:taxon-treatment>
