# Supplementary material for: New findings of shallow water caprellids (Crustacea, Amphipoda, Caprellidae) from Uruguay with an illustrated key to species
Source: Zookeys. 2026 May 11;1279:241–67. doi: 10.3897/zookeys.1279.175887 (PMC13184632; doi:10.3897/zookeys.1279.175887)
Supplement: XML Treatment for Paracaprella aff. pusilla [file zookeys.1279.175887-treatment6.xml]

<!DOCTYPE tp:taxon-treatment
  PUBLIC "-//TaxonX//DTD Taxonomic Treatment Publishing DTD v0 20100105//EN" "tax-treatment-NSO.dtd">
<tp:taxon-treatment xmlns:tp="http://www.plazi.org/taxpub"><tp:treatment-meta><kwd-group><label>Taxon classification</label><kwd>
                  <named-content content-type="kingdom">Animalia</named-content>
                </kwd><kwd>
                  <named-content content-type="order">Amphipoda</named-content>
                </kwd><kwd>
                  <named-content content-type="family">Caprellidae</named-content>
                </kwd></kwd-group><mixed-citation publication-type="journal"><person-group><name><surname>Ramos</surname><given-names>Taiara</given-names></name><name><surname>Verdi</surname><given-names>Ana</given-names></name><name><surname>Guerra-García</surname><given-names>José M.</given-names></name></person-group><article-title>New findings of shallow water caprellids (<tp:taxon-name><tp:taxon-name-part taxon-name-part-type="subphylum" reg="Crustacea">Crustacea</tp:taxon-name-part></tp:taxon-name>, <tp:taxon-name><tp:taxon-name-part taxon-name-part-type="order" reg="Amphipoda">Amphipoda</tp:taxon-name-part></tp:taxon-name>, <tp:taxon-name><tp:taxon-name-part taxon-name-part-type="family" reg="Caprellidae">Caprellidae</tp:taxon-name-part></tp:taxon-name>) from Uruguay with an illustrated key to species</article-title><source>Zookeys</source><day>11</day><month>05</month><year>2026</year><volume>1279</volume><fpage>241</fpage><lpage>267</lpage><pub-id pub-id-type="doi">10.3897/zookeys.1279.175887</pub-id></mixed-citation></tp:treatment-meta><tp:nomenclature><tp:taxon-name><object-id xmlns:xlink="http://www.w3.org/1999/xlink" content-type="arpha" xlink:type="simple">55829437-9EFF-5B97-8AC3-B8C7CC74E9BA</object-id>
                        		<tp:taxon-name-part taxon-name-part-type="genus" reg="Paracaprella">Paracaprella</tp:taxon-name-part> <tp:taxon-name-part taxon-name-part-type="uncertainty-rank">aff.</tp:taxon-name-part> <tp:taxon-name-part taxon-name-part-type="species" reg="pusilla">pusilla</tp:taxon-name-part>
                        	</tp:taxon-name><xref ref-type="fig" rid="F7">Fig. 7</xref></tp:nomenclature><tp:treatment-sec sec-type="Material examined"><title>Material examined.</title><p>Uruguay • 6 males; La Paloma; <named-content xmlns:xlink="http://www.w3.org/1999/xlink" content-type="dwc:verbatimCoordinates" xlink:type="simple">34°39'49.9"S, 54°10'10.7"W</named-content>; 2–4 m deep, on filamentous algae; 7 June 2022. • 3 males, 8 females; La Paloma; <named-content xmlns:xlink="http://www.w3.org/1999/xlink" content-type="dwc:verbatimCoordinates" xlink:type="simple">34°39'49.9"S, 54°10'10.7"W</named-content>; 2–4 m deep, on filamentous algae; 1 September de 2022; Ramos T.; <abbrev xmlns:xlink="http://www.w3.org/1999/xlink" content-type="institution" xlink:title="Entomology Section, Laboratory of the Faculty of Sciences, Montevideo, Uruguay" xlink:type="simple">CCSEFC</abbrev> 343. • 1 male, 1 female; same collection data as for preceding; <named-content xmlns:xlink="http://www.w3.org/1999/xlink" content-type="dwc:institutional_code" xlink:title="Museo Nacional de Ciencias Naturales (CSIC)" xlink:href="https://scientific-collections.gbif.org/institution/b268a90f-cb19-4b9e-8938-c0c8dd2f131c" xlink:type="simple">MNCN</named-content> 20.04/20996.</p><fig id="F7" position="float" orientation="portrait"><object-id xmlns:xlink="http://www.w3.org/1999/xlink" content-type="doi" xlink:type="simple">10.3897/zookeys.1279.175887.figure7</object-id><object-id xmlns:xlink="http://www.w3.org/1999/xlink" content-type="arpha" xlink:type="simple">338CF5BC-9CA1-551F-81FF-F861EB6A3F18</object-id><label>Figure 7.</label><caption><p><tp:taxon-name><tp:taxon-name-part taxon-name-part-type="genus" reg="Paracaprella">Paracaprella</tp:taxon-name-part> <tp:taxon-name-part taxon-name-part-type="uncertainty-rank">aff.</tp:taxon-name-part> <tp:taxon-name-part taxon-name-part-type="species" reg="pusilla">pusilla</tp:taxon-name-part></tp:taxon-name>. Lateral view of male and female collected from filamentous algae, rocky outcrops (2–4 m deep), 1 September de 2022, La Paloma (<named-content xmlns:xlink="http://www.w3.org/1999/xlink" content-type="dwc:verbatimCoordinates" xlink:type="simple">34°39'49.9"S, 54°10'10.7"W</named-content>), Uruguay (<named-content xmlns:xlink="http://www.w3.org/1999/xlink" content-type="dwc:institutional_code" xlink:title="Museo Nacional de Ciencias Naturales (CSIC)" xlink:href="https://scientific-collections.gbif.org/institution/b268a90f-cb19-4b9e-8938-c0c8dd2f131c" xlink:type="simple">MNCN</named-content> 20.04/20996).</p></caption><graphic xmlns:xlink="http://www.w3.org/1999/xlink" xlink:href="zookeys-1279-241_article-175887__-g007.jpg" id="oo_1635995.jpg" position="float" orientation="portrait" xlink:type="simple"><uri content-type="original_file" xlink:type="simple">https://binary.pensoft.net/fig/1635995</uri></graphic></fig></tp:treatment-sec><tp:treatment-sec sec-type="Remarks"><title>Remarks.</title><p><italic><tp:taxon-name><tp:taxon-name-part taxon-name-part-type="genus" reg="Paracaprella">Paracaprella</tp:taxon-name-part> <tp:taxon-name-part taxon-name-part-type="species" reg="pusilla">pusilla</tp:taxon-name-part></tp:taxon-name></italic> Mayer, 1890 is a tropical caprellid species recently introduced to the Eastern Atlantic coast of the Iberian Peninsula and the Mediterranean Sea (<xref ref-type="bibr" rid="B85">Ros and Guerra-García 2012</xref>; <xref ref-type="bibr" rid="B87">Ros et al. 2013b</xref>; <xref ref-type="bibr" rid="B16">Cabezas et al. 2019</xref>). The Atlantic coast of Central and South America has been postulated as the most likely native range for <italic><tp:taxon-name><tp:taxon-name-part taxon-name-part-type="genus" reg="Paracaprella">P.</tp:taxon-name-part> <tp:taxon-name-part taxon-name-part-type="species" reg="pusilla">pusilla</tp:taxon-name-part></tp:taxon-name></italic> (<xref ref-type="bibr" rid="B72">Mayer 1903</xref>; <xref ref-type="bibr" rid="B74">McCain 1968</xref>; <xref ref-type="bibr" rid="B21">Carlton and Eldredge 2009</xref>; <xref ref-type="bibr" rid="B16">Cabezas et al. 2019</xref>). Indeed, <italic><tp:taxon-name><tp:taxon-name-part taxon-name-part-type="genus" reg="Paracaprella">P.</tp:taxon-name-part> <tp:taxon-name-part taxon-name-part-type="species" reg="pusilla">pusilla</tp:taxon-name-part></tp:taxon-name></italic> is one of the dominant species in natural sheltered and artificial habitats of the coasts of southern Brazil (<xref ref-type="bibr" rid="B91">Ros et al. 2016</xref>), adjacent to the coast of Uruguay. Therefore, it was expected that the species is also distributed along the Uruguayan coast. The material collected during the present study morphologically resembles <italic><tp:taxon-name><tp:taxon-name-part taxon-name-part-type="genus" reg="Paracaprella">P.</tp:taxon-name-part> <tp:taxon-name-part taxon-name-part-type="species" reg="pusilla">pusilla</tp:taxon-name-part></tp:taxon-name></italic>, mainly in the presence of the anterolateral projection of pereonite 2 and the proximal knob on the basis of gnathopod 2. However, the anterolateral projection of pereonite 2 is very small in the material from Uruguay, and Uruguayan specimens lack the small dorsal tubercle on pereonite 2, which is present in <italic><tp:taxon-name><tp:taxon-name-part taxon-name-part-type="genus" reg="Paracaprella">P.</tp:taxon-name-part> <tp:taxon-name-part taxon-name-part-type="species" reg="pusilla">pusilla</tp:taxon-name-part></tp:taxon-name></italic> (<xref ref-type="bibr" rid="B85">Ros and Guerra-García 2012</xref>; <xref ref-type="bibr" rid="B87">Ros et al. 2013b</xref>). Gnathopod 2 and pleura of pereonites 3 and 4 also differ. Specimens from Uruguay are smaller than specimens of <italic><tp:taxon-name><tp:taxon-name-part taxon-name-part-type="genus" reg="Paracaprella">P.</tp:taxon-name-part> <tp:taxon-name-part taxon-name-part-type="species" reg="pusilla">pusilla</tp:taxon-name-part></tp:taxon-name></italic> from other areas of the world. As specimens examined in the present study were mainly subadults, the morphological differences could be attributed to ontogenetic development. But we cannot exclude that the material of <italic><tp:taxon-name><tp:taxon-name-part taxon-name-part-type="genus" reg="Paracaprella">Paracaprella</tp:taxon-name-part></tp:taxon-name></italic> from this study could belong to an undescribed species, close to (but smaller than) <italic><tp:taxon-name><tp:taxon-name-part taxon-name-part-type="genus" reg="Paracaprella">P.</tp:taxon-name-part> <tp:taxon-name-part taxon-name-part-type="species" reg="pusilla">pusilla</tp:taxon-name-part></tp:taxon-name></italic>. Collection of additional fresh material and further molecular and morphological analyses are encouraged to clarify the taxonomical status of <italic><tp:taxon-name><tp:taxon-name-part taxon-name-part-type="genus" reg="Paracaprella">Paracaprella</tp:taxon-name-part></tp:taxon-name></italic> in Uruguay.</p></tp:treatment-sec><ref-list><ref id="B85"><mixed-citation xmlns:xlink="http://www.w3.org/1999/xlink" xlink:type="simple">Ros M, Guerra-García JM (2012) On the occurrence of the tropical caprellid <italic><tp:taxon-name><tp:taxon-name-part taxon-name-part-type="genus">Paracaprella</tp:taxon-name-part> <tp:taxon-name-part taxon-name-part-type="species">pusilla</tp:taxon-name-part></tp:taxon-name></italic> Mayer, 1890 (<tp:taxon-name><tp:taxon-name-part taxon-name-part-type="subphylum">Crustacea</tp:taxon-name-part></tp:taxon-name>: <tp:taxon-name><tp:taxon-name-part taxon-name-part-type="order">Amphipoda</tp:taxon-name-part></tp:taxon-name>) in Europe. Mediterranean Marine Science 13(1): 134–139. <ext-link xlink:href="10.12681/mms.30" ext-link-type="doi" xlink:type="simple">https://doi.org/10.12681/mms.30</ext-link></mixed-citation></ref><ref id="B87"><mixed-citation xmlns:xlink="http://www.w3.org/1999/xlink" xlink:type="simple">Ros M, Vázquez-Luis M, Guerra-García JM (2013b) The tropical caprellid amphipod <italic><tp:taxon-name><tp:taxon-name-part taxon-name-part-type="genus">Paracaprella</tp:taxon-name-part> <tp:taxon-name-part taxon-name-part-type="species">pusilla</tp:taxon-name-part></tp:taxon-name></italic>: a new alien crustacean in the Mediterranean Sea. Helgoland Marine Research 67: 675–685. <ext-link xlink:href="10.1007/s10152-013-0353-4" ext-link-type="doi" xlink:type="simple">https://doi.org/10.1007/s10152-013-0353-4</ext-link></mixed-citation></ref><ref id="B16"><mixed-citation xmlns:xlink="http://www.w3.org/1999/xlink" xlink:type="simple">Cabezas MP, Ros M, Múrias Dos Santos A, Martínez-Laiz G, Xavier R, Montelli L, Hoffman R, Fersi A, Dauvin J-C, Guerra-García JM (2019) Unravelling the origin and introduction pattern of the tropical species <italic><tp:taxon-name><tp:taxon-name-part taxon-name-part-type="genus">Paracaprella</tp:taxon-name-part> <tp:taxon-name-part taxon-name-part-type="species">pusilla</tp:taxon-name-part></tp:taxon-name></italic> Mayer, 1890 (<tp:taxon-name><tp:taxon-name-part taxon-name-part-type="subphylum">Crustacea</tp:taxon-name-part></tp:taxon-name>, <tp:taxon-name><tp:taxon-name-part taxon-name-part-type="order">Amphipoda</tp:taxon-name-part></tp:taxon-name>, <tp:taxon-name><tp:taxon-name-part taxon-name-part-type="family">Caprellidae</tp:taxon-name-part></tp:taxon-name>) in temperate European waters: First molecular insights from a spatial and temporal perspective. NeoBiota 47: 43–80. <ext-link xlink:href="10.3897/neobiota.47.32408" ext-link-type="doi" xlink:type="simple">https://doi.org/10.3897/neobiota.47.32408</ext-link></mixed-citation></ref><ref id="B72"><mixed-citation xmlns:xlink="http://www.w3.org/1999/xlink" xlink:type="simple">Mayer P (1903) Die <tp:taxon-name><tp:taxon-name-part taxon-name-part-type="family">Caprellidae</tp:taxon-name-part></tp:taxon-name> der Siboga-Expedition. Siboga-Expeditie 34: 1–160. <ext-link xlink:href="10.5962/bhl.title.53742" ext-link-type="doi" xlink:type="simple">https://doi.org/10.5962/bhl.title.53742</ext-link></mixed-citation></ref><ref id="B74"><mixed-citation xmlns:xlink="http://www.w3.org/1999/xlink" xlink:type="simple">McCain JC (1968) The <tp:taxon-name><tp:taxon-name-part taxon-name-part-type="suborder">Caprellidea</tp:taxon-name-part></tp:taxon-name> (<tp:taxon-name><tp:taxon-name-part taxon-name-part-type="subphylum">Crustacea</tp:taxon-name-part></tp:taxon-name>: <tp:taxon-name><tp:taxon-name-part taxon-name-part-type="order">Amphipoda</tp:taxon-name-part></tp:taxon-name>) of the Western North Atlantic. United States National Museum Bulletin 278: 1–147. <ext-link xlink:href="10.5479/si.03629236.278" ext-link-type="doi" xlink:type="simple">https://doi.org/10.5479/si.03629236.278</ext-link></mixed-citation></ref><ref id="B21"><mixed-citation xmlns:xlink="http://www.w3.org/1999/xlink" xlink:type="simple">Carlton JT, Eldredge LG (2009) Marine bioinvasions of Hawai’i: the introduced and cryptogenic marine and estuarine animals and plants of the Hawaiian Archipelago. Bernice P. Bishop Museum, Honolulu, Hawai’i, 202 pp.</mixed-citation></ref><ref id="B91"><mixed-citation xmlns:xlink="http://www.w3.org/1999/xlink" xlink:type="simple">Ros M, Lacerda MB, Vázquez-Luis M, Masunari S, Guerra-García JM (2016) Studying exotics in their native range: Can introduced fouling amphipods expand beyond artificial habitats?. Biological Invasions 18: 2983–3000. <ext-link xlink:href="10.1007/s10530-016-1191-5" ext-link-type="doi" xlink:type="simple">https://doi.org/10.1007/s10530-016-1191-5</ext-link></mixed-citation></ref></ref-list></tp:taxon-treatment>
